# Supplementary material for: Using health belief model to assess the determinants of HIV/AIDS prevention behavior among university students in Central, Tanzania: A cross-sectional study
Source: PLOS Glob Public Health. 2025 Feb 26;5(2):e0004305. doi: 10.1371/journal.pgph.0004305 (PMC11864508; doi:10.1371/journal.pgph.0004305)
Supplement: S1 Data — (XLTX) [file pgph.0004305.s001.xltx]

## Sheet: new
ID	SECTIONA_DEMOGRAPHIC_DATA	Qn2_Types_of_campus	Qn5_Education_level	Qn6_Study_program	Qn7_Academic_year	Qn8_Source_of_finance	MQn9_onthly_income	Qn10_Religion	Qn11_arital_status	SECTIONB_Percieved_susceptibility_related_questions	Percieved_susceptibility1	Percieved_susceptibility2	Percieved_susceptibility3	Percieved_susceptibility4	Percieved_susceptibility5	SECTIONC_Percieved_severity_related_questions	Percieved_severity1	Percieved_severity2	Percieved_severity3	Percieved_severity4	Percieved_severity5	SECTIOND_Percieved_benefit_related_questions	Percieved_benefit1	Percieved_benefit2	Percieved_benefit3	Percieved_benefit4	Percieved_benefit5	SECTIONE_Percieved_barrier_related_questions	Percieved_barrier1	Percieved_barrier2	Percieved_barrier3	Percieved_barrier4	Percieved_barrier5	Percieved_barrier6	Percieved_barrier7	Percieved_barrier8	SECTIONF_Cue_to_action_related_questions	Cue_to_action1	Cue_to_action2	Cue_to_action3	Cue_to_action4	SECTIONG_Self_efficacy_related_questions	Self_efficacy1	Self_efficacy2	Self_efficacy3	Self_efficacy4	Self_efficacy5	Self_efficacy6	SECTION_H_Attitude_related_questions
1		In campus	Degree	Health program	Fourth year	Sponsored by HESLB	200,000-500,000Tsh	Muslim	Single		Strong agree	Strong agree	Strong agree	Strong agree	Strong agree		Strong agree	Strong agree	Strong agree	Strong agree	Strong agree		Strong agree	Strong agree	Strong agree	Agree	Agree		Neutral	Neutral	Agree	Strong agree	Strong agree	Neutral	Neutral	Strong agree		Strong agree	Strong agree	Neutral	Agree		Agree	Neutral	Disgree	Strong disagree	Strong disagree	Strong disagree
2		In campus	Degree	Health program	Second year	Sponsored by HESLB	200,000-500,000Tsh	Christian	Single		Agree	Agree	Strong agree	Strong agree	Agree		Agree	Strong agree	Disgree	Strong agree	Agree		Agree	Agree	Strong agree	Neutral	Agree		Disagree	Disagree	Strong disagree	Strong disagree	Agree	Strong disagree	Strong disagree	Strong disagree		Strong agree	Strong agree	Agree	Neutral		Agree	Agree	Agree	Disgree	Disgree	Disgree
3		Off campus	Degree	Health program	Fourth year	Sponsored by HESLB	Less than 200,000Tsh	Christian	Single		Neutral	Strong agree	Strong agree	Strong agree	Strong agree		Strong agree	Strong agree	Strong agree	Strong agree	Strong agree		Neutral	Strong disagree	Strong agree	Agree	Agree		Strong disagree	Neutral	Strong agree	Strong agree	Strong agree	Strong disagree	Strong disagree	Strong disagree		Neutral	Strong disagree	Neutral	Neutral		Neutral	Strong agree	Disgree	Neutral	Neutral	Neutral
4		In campus	Diploma	Health program	Third year	Sponsored by parents	Less than 200,000Tsh	Christian	Single		Strong agree	Strong agree	Neutral	Strong agree	Strong agree		Strong agree	Strong agree	Strong agree	Strong agree	Strong agree		Strong agree	Agree	Strong agree	Strong agree	Strong agree		Strong agree	Strong agree	Strong agree	Strong agree	Strong agree	Strong disagree	Strong disagree	Strong disagree		Strong agree	Strong agree	Agree	Strong agree		Strong agree	Strong disagree	Neutral	Neutral	Neutral	Agree
5		In campus	Degree	Health program	Fourth year	Sponsored by HESLB	200,000-500,000Tsh	Muslim	Single		Disgree	Strong agree	Strong agree	Strong agree	Strong agree		Strong disagree	Strong disagree	Disgree	Disgree	Disgree		Strong disagree	Strong disagree	Strong agree	Strong agree	Strong agree		Strong disagree	Strong disagree	Strong disagree	Strong disagree	Strong disagree	Strong disagree	Strong disagree	Strong disagree		Strong agree	Neutral	Neutral	Neutral		Strong agree	Strong agree	Strong agree	Strong agree	Strong agree	Neutral
6		In campus	Degree	Health program	Fourth year	Sponsored by parents	Less than 200,000Tsh	Muslim	Single		Neutral	Strong agree	Strong agree	Strong agree	Strong agree		Strong disagree	Strong agree	Strong agree	Strong agree	Strong agree		Strong agree	Strong disagree	Strong agree	Strong agree	Strong agree		Strong disagree	Strong disagree	Strong disagree	Strong disagree	Strong disagree	Strong disagree	Strong disagree	Strong agree		Strong agree	Strong agree	Agree	Neutral		Neutral	Disgree	Disgree	Neutral	Neutral	Disgree
7		In campus	Degree	Health program	Fourth year	Sponsored by HESLB	200,000-500,000Tsh	Christian	Single		Strong agree	Strong agree	Strong agree	Strong agree	Strong agree		Strong agree	Strong agree	Strong agree	Strong agree	Strong agree		Strong agree	Strong disagree	Agree	Strong agree	Strong agree		Strong disagree	Strong disagree	Strong disagree	Strong disagree	Disagree	Disagree	Strong agree	Strong disagree		Strong agree	Agree	Strong agree	Neutral		Strong agree	Strong agree	Agree	Disgree	Disgree	Agree
8		Off campus	Degree	Health program	Fourth year	Sponsored by HESLB	200,000-500,000Tsh	Christian	Married		Strong agree	Strong agree	Strong agree	Strong agree	Strong agree		Strong disagree	Strong agree	Strong agree	Strong agree	Strong agree		Strong agree	Strong agree	Strong agree	Strong agree	Strong agree		Strong disagree	Strong disagree	Strong disagree	Strong agree	Strong disagree	Strong disagree	Strong disagree	Strong disagree		Strong agree	Strong agree	Strong agree	Strong agree		Strong agree	Strong agree	Strong agree	Strong agree	Strong agree	Strong agree
9		In campus	Degree	Health program	Fourth year	Sponsored by HESLB	Less than 200,000Tsh	Christian	Single		Strong agree	Strong agree	Disgree	Agree	Strong agree		Strong agree	Strong agree	Agree	Strong agree	Strong agree		Strong agree	Strong agree	Agree	Strong agree	Strong agree		Strong agree	Strong agree	Strong agree	Strong agree	Strong agree	Disagree	Disagree	Neutral		Strong agree	Strong agree	Agree	Strong agree		Strong agree	Agree	Disgree	Neutral	Neutral	Agree
10		In campus	Degree	Health program	Fourth year	Sponsored by parents	Less than 200,000Tsh	Christian	Widow		Strong agree	Strong agree	Strong agree	Strong agree	Strong agree		Neutral	Agree	Strong agree	Strong agree	Strong agree		Neutral	Agree	Agree	Strong agree	Strong agree		Strong disagree	Strong disagree	Strong disagree	Neutral	Strong disagree	Strong disagree	Strong disagree	Strong disagree		Strong agree	Neutral	Agree	Agree		Strong agree	Strong agree	Strong agree	Neutral	Strong agree	Agree
11		In campus	Degree	Health program	Third year	Sponsored by HESLB	200,000-500,000Tsh	Christian	Single		Strong agree	Agree	Strong agree	Strong agree	Strong agree		Strong agree	Strong agree	Strong agree	Strong agree	Strong agree		Strong agree	Agree	Agree	Strong agree	Neutral		Disagree	Disagree	Disagree	Strong agree	Strong agree	Neutral	Neutral	Neutral		Strong agree	Disgree	Disgree	Neutral		Neutral	Neutral	Strong agree	Neutral	Neutral	Neutral
12		In campus	Diploma	Health program	Second year	Sponsored by parents	Less than 200,000Tsh	Muslim	Single		Agree	Strong agree	Strong agree	Strong agree	Strong agree		Strong agree	Strong agree	Agree	Agree	Strong agree		Agree	Agree	Strong agree	Agree	Strong agree		Agree	Agree	Agree	Strong agree	Disagree	Neutral	Neutral	Neutral		Agree	Agree	Agree	Agree		Neutral	Disgree	Disgree	Strong disagree	Strong disagree	Neutral
13		In campus	Diploma	Health program	Third year	Sponsored by parents	200,000-500,000Tsh	Muslim	Single		Strong disagree	Strong agree	Agree	Strong agree	Agree		Strong agree	Strong agree	Strong agree	Strong agree	Agree		Agree	Strong agree	Strong agree	Strong agree	Agree		Agree	Strong agree	Agree	Strong agree	Agree	Agree	Strong agree	Strong agree		Agree	Agree	Strong agree	Strong agree		Strong agree	Strong agree	Agree	Strong agree	Agree	Agree
14		In campus	Diploma	Health program	Second year	Sponsored by parents	Less than 200,000Tsh	Christian	Single		Strong agree	Strong agree	Strong agree	Strong agree	Strong agree		Strong agree	Strong agree	Strong agree	Strong agree	Strong agree		Strong agree	Strong agree	Strong agree	Strong agree	Strong agree		Agree	Agree	Strong agree	Strong agree	Strong agree	Neutral	Neutral	Agree		Strong agree	Agree	Disgree	Strong disagree		Strong agree	Strong agree	Strong agree	Agree	Strong agree	Neutral
15		In campus	Diploma	Health program	Third year	Sponsored by parents	Less than 200,000Tsh	Christian	Single		Agree	Strong agree	Agree	Strong agree	Agree		Strong agree	Strong agree	Strong agree	Strong agree	Strong agree		Strong agree	Agree	Agree	Strong agree	Strong agree		Agree	Strong agree	Agree	Strong agree	Agree	Disagree	Disagree	Strong agree		Agree	Strong agree	Strong agree	Agree		Strong agree	Strong disagree	Neutral	Neutral	Agree	Strong agree
16		Off campus	Degree	Health program	Fourth year	Sponsored by HESLB	200,000-500,000Tsh	Christian	Married		Strong agree	Strong agree	Strong agree	Strong agree	Strong agree		Strong agree	Strong agree	Strong agree	Strong agree	Strong disagree		Agree	Strong agree	Strong agree	Agree	Strong agree		Disagree	Disagree	Disagree	Neutral	Neutral	Disagree	Disagree	Disagree		Agree	Disgree	Neutral	Neutral		Agree	Strong agree	Strong agree	Strong agree	Strong agree	Strong agree
17		Off campus	Degree	Health program	Fourth year	Sponsored by HESLB	Less than 200,000Tsh	Muslim	Married		Disgree	Agree	Strong agree	Strong agree	Strong agree		Agree	Strong agree	Strong agree	Strong agree	Strong agree		Strong agree	Disgree	Agree	Agree	Strong agree		Strong disagree	Strong agree	Strong disagree	Agree	Strong disagree	Strong disagree	Disagree	Strong agree		Strong agree	Strong disagree	Strong agree	Neutral		Strong agree	Strong agree	Strong agree	Disgree	Neutral	Strong disagree
18		Off campus	Degree	Health program	Firth year	Sponsored by HESLB	Above 500,000Tsh	Christian	Cohabit		Strong agree	Neutral	Agree	Strong agree	Strong agree		Strong agree	Strong agree	Strong agree	Strong agree	Strong agree		Strong agree	Neutral	Strong agree	Neutral	Strong agree		Strong agree	Strong agree	Neutral	Disagree	Strong agree	Strong agree	Strong agree	Strong agree		Strong agree	Neutral	Agree	Strong agree		Strong agree	Strong agree	Strong agree	Strong agree	Strong agree	Strong agree
19		In campus	Degree	Health program	Second year	Sponsored by parents	200,000-500,000Tsh	Muslim	Single		Agree	Strong agree	Strong agree	Strong agree	Strong agree		Disgree	Neutral	Strong agree	Strong agree	Strong agree		Strong agree	Disgree	Neutral	Neutral	Neutral		Agree	Agree	Agree	Agree	Strong agree	Strong disagree	Strong disagree	Strong disagree		Strong agree	Strong agree	Neutral	Neutral		Strong agree	Neutral	Disgree	Disgree	Disgree	Disgree
20		In campus	Degree	Health program	Firth year	Sponsored by HESLB	200,000-500,000Tsh	Muslim	Single		Neutral	Strong agree	Strong agree	Strong agree	Strong agree		Strong agree	Strong agree	Strong agree	Strong agree	Strong agree		Agree	Strong agree	Strong agree	Strong agree	Strong agree		Strong disagree	Strong disagree	Strong disagree	Strong agree	Strong agree	Strong disagree	Strong disagree	Strong disagree		Strong agree	Strong agree	Strong disagree	Strong agree		Strong agree	Strong disagree	Strong disagree	Strong agree	Strong disagree	Strong disagree
21		In campus	Degree	Health program	Second year	Sponsored by parents	Less than 200,000Tsh	Christian	Single		Strong agree	Strong agree	Neutral	Strong agree	Agree		Strong agree	Strong agree	Strong agree	Strong agree	Strong agree		Neutral	Agree	Strong agree	Strong agree	Strong agree		Disagree	Neutral	Agree	Agree	Agree	Agree	Agree	Neutral		Agree	Agree	Agree	Agree		Agree	Agree	Agree	Agree	Neutral	Agree
22		Off campus	Degree	Health program	Fourth year	Sponsored by HESLB	200,000-500,000Tsh	Christian	Single		Strong disagree	Strong disagree	Strong disagree	Strong disagree	Disgree		Disgree	Strong agree	Neutral	Agree	Agree		Agree	Agree	Agree	Agree	Disgree		Disagree	Neutral	Neutral	Neutral	Neutral	Disagree	Neutral	Neutral		Neutral	Neutral	Neutral	Strong agree		Strong agree	Agree	Agree	Neutral	Neutral	Disgree
23		In campus	Degree	Health program	Fist year	Sponsored by HESLB	Less than 200,000Tsh	Christian	Single		Strong agree	Agree	Agree	Strong agree	Agree		Agree	Strong agree	Strong agree	Agree	Agree		Agree	Agree	Agree	Strong agree	Agree		Agree	Neutral	Agree	Neutral	Agree	Neutral	Disagree	Disagree		Neutral	Disgree	Disgree	Disgree		Disgree	Neutral	Disgree	Disgree	Neutral	Agree
24		In campus	Diploma	Health program	Fist year	Sponsored by HESLB	Less than 200,000Tsh	Christian	Single		Agree	Agree	Strong agree	Strong agree	Agree		Strong agree	Strong agree	Strong agree	Agree	Strong agree		Neutral	Agree	Strong agree	Agree	Strong agree		Disagree	Strong agree	Agree	Strong agree	Agree	Strong disagree	Strong agree	Disagree		Agree	Agree	Strong agree	Strong agree		Neutral	Strong agree	Neutral	Disgree	Disgree	Neutral
25		In campus	Degree	Health program	Fourth year	Sponsored by HESLB	200,000-500,000Tsh	Christian	Single		Agree	Agree	Agree	Agree	Agree		Agree	Agree	Agree	Agree	Agree		Agree	Agree	Agree	Agree	Agree		Disagree	Disagree	Disagree	Disagree	Disagree	Neutral	Neutral	Disagree		Agree	Disgree	Agree	Agree		Agree	Agree	Agree	Neutral	Neutral	Neutral
26		In campus	Diploma	Health program	Second year	Sponsored by parents	Less than 200,000Tsh	Christian	Single		Agree	Agree	Agree	Neutral	Strong agree		Agree	Agree	Agree	Strong agree	Agree		Agree	Agree	Agree	Agree	Disgree		Disagree	Neutral	Agree	Agree	Agree	Agree	Neutral	Agree		Agree	Disgree	Agree	Disgree		Strong agree	Strong agree	Strong agree	Strong agree	Strong agree	Strong agree
27		In campus	Diploma	Health program	Third year	Sponsored by parents	Less than 200,000Tsh	Christian	Single		Agree	Agree	Disgree	Strong agree	Agree		Agree	Strong agree	Strong agree	Strong agree	Strong agree		Strong agree	Disgree	Agree	Agree	Agree		Disagree	Disagree	Disagree	Agree	Disagree	Disagree	Disagree	Disagree		Agree	Agree	Agree	Agree		Agree	Agree	Agree	Disgree	Agree	Agree
28		Off campus	Degree	Health program	Fourth year	Sponsored by HESLB	Less than 200,000Tsh	Christian	Single		Strong agree	Strong agree	Strong agree	Strong agree	Strong agree		Strong agree	Strong agree	Strong agree	Strong agree	Strong agree		Strong agree	Strong agree	Strong agree	Strong agree	Strong agree		Strong agree	Neutral	Strong agree	Neutral	Strong agree	Strong agree	Neutral	Agree		Neutral	Agree	Agree	Agree		Neutral	Agree	Agree	Strong disagree	Neutral	Neutral
29		In campus	Degree	Health program	Fourth year	Sponsored by HESLB	Less than 200,000Tsh	Christian	Single		Disgree	Disgree	Neutral	Neutral	Neutral		Agree	Neutral	Neutral	Neutral	Disgree		Neutral	Neutral	Disgree	Neutral	Neutral		Neutral	Neutral	Disagree	Neutral	Disagree	Disagree	Neutral	Neutral		Neutral	Agree	Strong agree	Strong disagree		Neutral	Agree	Disgree	Neutral	Disgree	Agree
30		Off campus	Diploma	Health program	Second year	Sponsored by parents	Less than 200,000Tsh	Christian	Cohabit		Agree	Agree	Agree	Agree	Agree		Neutral	Neutral	Neutral	Neutral	Neutral		Agree	Agree	Agree	Agree	Agree		Strong agree	Strong agree	Strong agree	Strong agree	Strong agree	Strong agree	Strong agree	Strong agree		Strong agree	Strong agree	Strong agree	Strong agree		Strong agree	Strong agree	Strong agree	Strong agree	Agree	Agree
31		In campus	Degree	Health program	Second year	Sponsored by HESLB	Less than 200,000Tsh	Christian	Single		Neutral	Strong agree	Agree	Strong agree	Strong agree		Agree	Agree	Agree	Agree	Agree		Agree	Agree	Agree	Agree	Agree		Agree	Agree	Agree	Agree	Agree	Agree	Agree	Agree		Agree	Strong agree	Agree	Strong agree		Neutral	Neutral	Neutral	Neutral	Neutral	Neutral
32		In campus	Degree	Health program	Fourth year	Sponsored by HESLB	Less than 200,000Tsh	Christian	Single		Agree	Agree	Agree	Strong agree	Disgree		Agree	Agree	Strong agree	Agree	Agree		Disgree	Neutral	Agree	Agree	Strong agree		Disagree	Neutral	Agree	Agree	Disagree	Agree	Agree	Disagree		Agree	Neutral	Agree	Agree		Neutral	Disgree	Disgree	Disgree	Disgree	Disgree
33		Off campus	Diploma	Health program	Second year	Sponsored by parents	Less than 200,000Tsh	Muslim	Single		Agree	Agree	Neutral	Agree	Agree		Neutral	Agree	Agree	Agree	Neutral		Agree	Disgree	Agree	Agree	Agree		Agree	Strong agree	Neutral	Strong agree	Agree	Neutral	Strong disagree	Neutral		Neutral	Agree	Neutral	Neutral		Agree	Disgree	Neutral	Disgree	Neutral	Disgree
34		In campus	Degree	Health program	Fourth year	Sponsored by HESLB	Less than 200,000Tsh	Christian	Single		Strong agree	Strong agree	Strong agree	Strong agree	Strong agree		Agree	Strong agree	Strong agree	Strong agree	Strong agree		Agree	Neutral	Strong agree	Agree	Strong agree		Neutral	Neutral	Agree	Neutral	Disagree	Disagree	Disagree	Disagree		Strong agree	Neutral	Agree	Disgree		Strong agree	Strong agree	Disgree	Disgree	Agree	Agree
35		In campus	Degree	Health program	Fourth year	Sponsored by HESLB	Less than 200,000Tsh	Muslim	Single		Strong agree	Strong agree	Strong agree	Strong agree	Strong agree		Strong agree	Strong agree	Strong agree	Strong agree	Strong agree		Strong agree	Strong agree	Strong agree	Strong agree	Strong agree		Strong disagree	Strong disagree	Strong disagree	Strong disagree	Strong disagree	Disagree	Agree	Agree		Strong agree	Strong disagree	Strong disagree	Neutral		Strong agree	Strong agree	Strong agree	Strong agree	Strong agree	Strong agree
36		Off campus	Degree	Other programs	Second year	Sponsored by HESLB	200,000-500,000Tsh	Christian	Single		Strong agree	Disgree	Agree	Strong agree	Agree		Neutral	Agree	Strong agree	Agree	Neutral		Strong agree	Strong agree	Strong agree	Disgree	Agree		Disagree	Agree	Agree	Agree	Strong disagree	Agree	Strong agree	Disagree		Agree	Disgree	Disgree	Disgree		Agree	Strong agree	Agree	Agree	Agree	Agree
37		Off campus	Diploma	Other programs	Second year	Sponsored by HESLB	200,000-500,000Tsh	Muslim	Single		Strong disagree	Strong disagree	Strong disagree	Neutral	Neutral		Strong disagree	Neutral	Strong agree	Strong agree	Strong agree		Strong agree	Strong disagree	Strong agree	Strong agree	Strong agree		Strong disagree	Strong disagree	Strong disagree	Strong agree	Strong agree	Strong disagree	Strong disagree	Strong disagree		Strong agree	Strong disagree	Strong agree	Strong agree		Strong agree	Strong agree	Strong disagree	Strong disagree	Strong agree	Neutral
38		In campus	Degree	Other programs	Third year	Sponsored by HESLB	Less than 200,000Tsh	Christian	Cohabit		Disgree	Strong agree	Strong agree	Neutral	Strong agree		Strong disagree	Disgree	Agree	Strong agree	Strong agree		Strong disagree	Strong disagree	Neutral	Neutral	Neutral		Neutral	Neutral	Neutral	Neutral	Agree	Strong agree	Agree	Strong disagree		Agree	Agree	Neutral	Neutral		Strong agree	Neutral	Neutral	Neutral	Agree	Agree
39		In campus	Degree	Other programs	Second year	Sponsored by HESLB	Less than 200,000Tsh	Muslim	Single		Strong agree	Strong disagree	Strong disagree	Strong agree	Disgree		Strong disagree	Agree	Strong agree	Strong agree	Agree		Strong agree	Strong agree	Strong agree	Agree	Agree		Strong disagree	Disagree	Neutral	Strong agree	Strong disagree	Agree	Strong agree	Strong disagree		Strong agree	Strong disagree	Strong agree	Strong agree		Strong agree	Strong agree	Strong disagree	Strong disagree	Strong agree	Neutral
40		In campus	Degree	Other programs	Second year	Sponsored by HESLB	200,000-500,000Tsh	Christian	Single		Agree	Agree	Agree	Agree	Agree		Strong agree	Strong agree	Strong agree	Strong agree	Strong agree		Neutral	Neutral	Agree	Agree	Agree		Disagree	Disagree	Disagree	Neutral	Disagree	Disagree	Disagree	Disagree		Strong agree	Neutral	Agree	Agree		Strong agree	Strong agree	Neutral	Neutral	Neutral	Neutral
41		In campus	Degree	Other programs	Second year	Sponsored by HESLB	200,000-500,000Tsh	Christian	Single		Neutral	Strong disagree	Strong disagree	Disgree	Disgree		Disgree	Agree	Strong agree	Neutral	Strong agree		Strong agree	Neutral	Neutral	Neutral	Agree		Neutral	Strong disagree	Agree	Disagree	Agree	Disagree	Neutral	Neutral		Disgree	Strong agree	Strong disagree	Disgree		Strong disagree	Agree	Strong agree	Neutral	Neutral	Neutral
42		Off campus	Degree	Other programs	Second year	Sponsored by HESLB	Less than 200,000Tsh	Christian	Single		Strong agree	Strong agree	Strong agree	Strong agree	Strong agree		Neutral	Strong agree	Neutral	Strong agree	Disgree		Strong agree	Strong agree	Strong agree	Strong agree	Strong agree		Disagree	Disagree	Disagree	Disagree	Disagree	Disagree	Disagree	Disagree		Strong agree	Strong agree	Strong agree	Strong agree		Strong agree	Strong agree	Disgree	Disgree	Disgree	Disgree
43		In campus	Degree	Other programs	Second year	Sponsored by HESLB	Less than 200,000Tsh	Christian	Single		Disgree	Agree	Strong disagree	Disgree	Strong disagree		Strong disagree	Strong disagree	Disgree	Strong disagree	Strong disagree		Disgree	Disgree	Strong disagree	Disgree	Disgree		Disagree	Disagree	Disagree	Strong disagree	Neutral	Disagree	Disagree	Disagree		Strong agree	Strong agree	Strong agree	Strong agree		Strong agree	Strong agree	Strong agree	Strong disagree	Strong disagree	Strong disagree
44		In campus	Degree	Other programs	Third year	Others	Above 500,000Tsh	Christian	Single		Strong agree	Agree	Neutral	Agree	Agree		Strong agree	Strong agree	Strong agree	Agree	Agree		Strong agree	Neutral	Agree	Agree	Agree		Agree	Neutral	Agree	Neutral	Agree	Disagree	Disagree	Disagree		Agree	Agree	Agree	Strong disagree		Neutral	Neutral	Neutral	Agree	Agree	Agree
45		Off campus	Degree	Other programs	Second year	Others	Above 500,000Tsh	Christian	Married		Disgree	Agree	Strong agree	Strong agree	Strong disagree		Strong agree	Agree	Strong agree	Strong agree	Strong agree		Disgree	Strong agree	Strong agree	Disgree	Disgree		Strong disagree	Strong disagree	Disagree	Strong agree	Agree	Disagree	Strong disagree	Strong disagree		Strong agree	Disgree	Strong disagree	Strong disagree		Agree	Strong agree	Strong agree	Neutral	Neutral	Strong disagree
46		In campus	Degree	Health program	Second year	Sponsored by HESLB	200,000-500,000Tsh	Christian	Single		Strong disagree	Strong disagree	Strong agree	Strong disagree	Strong disagree		Strong disagree	Strong disagree	Strong disagree	Strong disagree	Strong disagree		Strong disagree	Strong disagree	Strong disagree	Strong disagree	Strong disagree		Strong disagree	Strong disagree	Strong disagree	Strong disagree	Strong disagree	Strong disagree	Strong disagree	Strong disagree		Strong disagree	Strong disagree	Strong disagree	Strong disagree		Strong disagree	Strong disagree	Strong disagree	Strong disagree	Strong disagree	Strong disagree
47		In campus	Degree	Other programs	Second year	Sponsored by HESLB	Less than 200,000Tsh	Christian	Single		Disgree	Neutral	Disgree	Disgree	Disgree		Neutral	Disgree	Neutral	Agree	Neutral		Neutral	Agree	Agree	Agree	Agree		Neutral	Neutral	Neutral	Disagree	Disagree	Strong disagree	Strong agree	Agree		Disgree	Disgree	Disgree	Disgree		Strong disagree	Neutral	Neutral	Neutral	Neutral	Agree
48		In campus	Degree	Other programs	Second year	Sponsored by HESLB	Less than 200,000Tsh	Christian	Single		Disgree	Strong agree	Strong agree	Strong agree	Strong agree		Strong agree	Strong agree	Strong agree	Agree	Strong agree		Strong agree	Neutral	Agree	Agree	Neutral		Disagree	Disagree	Disagree	Strong agree	Disagree	Disagree	Disagree	Disagree		Agree	Agree	Neutral	Neutral		Agree	Agree	Agree	Disgree	Neutral	Disgree
49		Off campus	Degree	Other programs	Second year	Sponsored by HESLB	Above 500,000Tsh	Christian	Married		Strong agree	Strong agree	Strong agree	Strong agree	Strong agree		Strong agree	Strong agree	Strong agree	Strong agree	Strong agree		Strong agree	Strong agree	Strong agree	Strong agree	Strong agree		Strong disagree	Strong disagree	Strong disagree	Strong disagree	Strong disagree	Strong disagree	Strong disagree	Strong disagree		Strong agree	Strong agree	Strong agree	Neutral		Neutral	Strong agree	Strong agree	Neutral	Strong agree	Strong agree
50		Off campus	Diploma	Other programs	Second year	Sponsored by HESLB	200,000-500,000Tsh	Christian	Single		Strong agree	Disgree	Agree	Strong agree	Agree		Neutral	Agree	Strong agree	Agree	Neutral		Strong agree	Strong agree	Strong agree	Agree	Disgree		Disagree	Agree	Agree	Agree	Strong disagree	Agree	Strong agree	Disagree		Agree	Disgree	Disgree	Disgree		Agree	Strong agree	Agree	Agree	Agree	Agree
51		In campus	Degree	Other programs	Second year	Sponsored by HESLB	200,000-500,000Tsh	Muslim	Single		Strong disagree	Strong agree	Strong disagree	Neutral	Disgree		Disgree	Disgree	Neutral	Strong agree	Strong agree		Strong agree	Strong agree	Agree	Neutral	Neutral		Strong disagree	Disagree	Neutral	Strong agree	Disagree	Agree	Strong agree	Strong disagree		Agree	Disgree	Strong agree	Strong agree		Agree	Strong agree	Strong disagree	Disgree	Strong agree	Neutral
52		Off campus	Degree	Other programs	Second year	Sponsored by HESLB	Less than 200,000Tsh	Muslim	Single		Disgree	Agree	Disgree	Strong agree	Strong disagree		Strong agree	Neutral	Strong disagree	Strong disagree	Neutral		Strong agree	Neutral	Disgree	Strong disagree	Strong agree		Strong agree	Neutral	Strong agree	Agree	Strong disagree	Disagree	Strong disagree	Agree		Strong disagree	Disgree	Strong agree	Neutral		Strong agree	Strong disagree	Neutral	Strong disagree	Disgree	Strong disagree
53		In campus	Degree	Other programs	Second year	Sponsored by HESLB	Less than 200,000Tsh	Christian	Single		Agree	Agree	Agree	Agree	Agree		Strong agree	Strong agree	Strong agree	Strong agree	Strong agree		Strong agree	Strong disagree	Agree	Agree	Agree		Strong disagree	Disagree	Agree	Agree	Strong disagree	Strong disagree	Neutral	Agree		Agree	Agree	Agree	Agree		Agree	Agree	Agree	Agree	Agree	Agree
54		Off campus	Degree	Other programs	Second year	Sponsored by parents	Less than 200,000Tsh	Christian	Single		Strong agree	Strong agree	Strong agree	Strong agree	Strong agree		Strong agree	Strong agree	Neutral	Agree	Agree		Strong agree	Agree	Strong agree	Agree	Strong agree		Agree	Strong agree	Agree	Strong agree	Strong agree	Agree	Strong agree	Agree		Agree	Agree	Agree	Agree		Agree	Strong agree	Strong agree	Strong agree	Agree	Agree
55		In campus	Degree	Other programs	Second year	Sponsored by HESLB	Less than 200,000Tsh	Christian	Cohabit		Disgree	Agree	Agree	Agree	Neutral		Agree	Neutral	Agree	Agree	Agree		Neutral	Agree	Neutral	Strong agree	Agree		Disagree	Neutral	Strong disagree	Strong disagree	Strong disagree	Strong disagree	Strong disagree	Neutral		Strong agree	Strong agree	Strong agree	Strong disagree		Strong agree	Strong agree	Strong agree	Strong disagree	Strong agree	Strong agree
56		In campus	Degree	Other programs	Second year	Sponsored by HESLB	Less than 200,000Tsh	Christian	Single		Agree	Neutral	Neutral	Strong agree	Strong agree		Strong agree	Agree	Strong agree	Strong agree	Strong agree		Agree	Strong agree	Strong disagree	Agree	Disgree		Neutral	Disagree	Strong disagree	Strong agree	Agree	Disagree	Strong disagree	Strong disagree		Strong agree	Neutral	Strong agree	Strong agree		Strong disagree	Strong agree	Strong agree	Neutral	Agree	Strong disagree
57		In campus	Degree	Other programs	Second year	Sponsored by HESLB	200,000-500,000Tsh	Muslim	Single		Agree	Strong agree	Agree	Strong agree	Strong disagree		Agree	Neutral	Agree	Neutral	Agree		Agree	Disgree	Neutral	Agree	Agree		Strong agree	Neutral	Agree	Neutral	Disagree	Agree	Strong disagree	Disagree		Strong disagree	Strong agree	Agree	Agree		Agree	Strong agree	Strong disagree	Agree	Strong agree	Strong disagree
58		In campus	Degree	Other programs	Second year	Sponsored by parents	Less than 200,000Tsh	Christian	Married		Agree	Strong agree	Strong agree	Strong agree	Strong agree		Strong agree	Strong agree	Agree	Agree	Strong agree		Strong agree	Agree	Neutral	Neutral	Strong agree		Strong disagree	Strong disagree	Disagree	Strong agree	Neutral	Strong disagree	Strong disagree	Strong disagree		Strong agree	Strong disagree	Strong agree	Disgree		Strong agree	Strong agree	Neutral	Strong disagree	Strong disagree	Strong disagree
59		In campus	Degree	Other programs	Second year	Sponsored by HESLB	200,000-500,000Tsh	Christian	Single		Strong agree	Strong agree	Strong agree	Strong agree	Strong disagree		Disgree	Strong agree	Strong disagree	Strong agree	Strong agree		Strong agree	Strong agree	Strong agree	Strong agree	Strong agree		Agree	Neutral	Disagree	Neutral	Disagree	Agree	Disagree	Strong agree		Strong disagree	Neutral	Agree	Strong agree		Agree	Strong agree	Strong agree	Strong agree	Agree	Neutral
60		In campus	Degree	Other programs	Second year	Sponsored by HESLB	Less than 200,000Tsh	Christian	Single		Neutral	Agree	Agree	Strong agree	Agree		Disgree	Agree	Strong agree	Strong agree	Agree		Agree	Agree	Agree	Agree	Strong agree		Disagree	Disagree	Agree	Agree	Strong disagree	Strong disagree	Strong disagree	Strong disagree		Strong agree	Disgree	Strong agree	Strong disagree		Strong agree	Strong agree	Agree	Disgree	Agree	Disgree
61		In campus	Degree	Other programs	Second year	Sponsored by HESLB	Less than 200,000Tsh	Christian	Single		Agree	Strong agree	Strong disagree	Strong agree	Strong disagree		Neutral	Strong agree	Strong disagree	Agree	Agree		Strong agree	Strong agree	Strong agree	Strong agree	Agree		Strong disagree	Strong disagree	Strong disagree	Strong disagree	Strong disagree	Strong disagree	Strong disagree	Strong disagree		Strong agree	Strong disagree	Strong agree	Strong agree		Strong agree	Strong agree	Strong disagree	Neutral	Strong agree	Strong agree
62		In campus	Degree	Other programs	Second year	Sponsored by HESLB	200,000-500,000Tsh	Christian	Single		Agree	Agree	Agree	Strong agree	Strong agree		Neutral	Strong agree	Disgree	Agree	Agree		Agree	Strong agree	Strong agree	Neutral	Strong agree		Neutral	Strong disagree	Strong disagree	Neutral	Strong disagree	Strong disagree	Strong disagree	Neutral		Neutral	Strong agree	Strong agree	Strong agree		Strong agree	Strong agree	Strong agree	Strong agree	Strong agree	Strong agree
63		In campus	Degree	Other programs	Second year	Sponsored by HESLB	Less than 200,000Tsh	Christian	Single		Strong agree	Strong agree	Strong agree	Strong agree	Strong agree		Strong agree	Agree	Strong agree	Strong agree	Strong agree		Strong agree	Agree	Strong agree	Agree	Strong agree		Neutral	Strong agree	Strong disagree	Strong disagree	Strong disagree	Disagree	Disagree	Neutral		Disgree	Neutral	Strong agree	Agree		Neutral	Disgree	Agree	Strong agree	Strong agree	Strong agree
64		In campus	Degree	Other programs	Second year	Sponsored by HESLB	200,000-500,000Tsh	Christian	Single		Neutral	Strong agree	Strong agree	Strong agree	Strong agree		Strong disagree	Strong agree	Strong agree	Strong agree	Strong agree		Neutral	Strong disagree	Neutral	Agree	Strong agree		Strong disagree	Neutral	Strong agree	Agree	Neutral	Neutral	Disagree	Strong disagree		Strong agree	Agree	Strong agree	Strong agree		Agree	Agree	Agree	Agree	Agree	Agree
65		In campus	Degree	Other programs	Second year	Sponsored by HESLB	Less than 200,000Tsh	Christian	Single		Strong disagree	Disgree	Strong disagree	Strong disagree	Strong agree		Agree	Strong disagree	Strong disagree	Strong agree	Strong agree		Strong agree	Strong agree	Strong agree	Strong agree	Agree		Strong disagree	Neutral	Agree	Neutral	Neutral	Agree	Strong agree	Disagree		Strong agree	Neutral	Agree	Strong disagree		Strong agree	Strong agree	Neutral	Strong agree	Neutral	Strong disagree
66		In campus	Degree	Other programs	Second year	Sponsored by HESLB	Less than 200,000Tsh	Christian	Single		Disgree	Strong disagree	Strong disagree	Strong disagree	Strong disagree		Strong disagree	Strong disagree	Strong disagree	Strong disagree	Strong disagree		Disgree	Neutral	Neutral	Disgree	Neutral		Neutral	Disagree	Neutral	Neutral	Disagree	Neutral	Disagree	Disagree		Agree	Neutral	Agree	Neutral		Neutral	Neutral	Disgree	Neutral	Neutral	Neutral
67		In campus	Degree	Other programs	Second year	Sponsored by HESLB	Less than 200,000Tsh	Christian	Single		Strong agree	Strong agree	Strong agree	Strong agree	Strong agree		Strong agree	Agree	Disgree	Strong agree	Agree		Agree	Agree	Agree	Agree	Agree		Agree	Neutral	Disagree	Neutral	Agree	Disagree	Disagree	Strong disagree		Strong agree	Agree	Strong agree	Agree		Strong agree	Strong agree	Strong agree	Strong agree	Strong agree	Strong agree
68		In campus	Degree	Other programs	Third year	Sponsored by HESLB	Less than 200,000Tsh	Christian	Single		Strong disagree	Agree	Strong disagree	Strong agree	Strong agree		Neutral	Strong agree	Strong agree	Strong agree	Strong agree		Strong agree	Strong agree	Neutral	Neutral	Strong agree		Strong disagree	Neutral	Agree	Strong disagree	Strong disagree	Strong disagree	Strong disagree	Strong disagree		Strong agree	Strong agree	Strong agree	Strong agree		Strong agree	Strong agree	Strong agree	Strong agree	Strong disagree	Strong disagree
69		In campus	Degree	Other programs	Fist year	Sponsored by HESLB	Less than 200,000Tsh	Christian	Single		Agree	Agree	Agree	Strong agree	Strong agree		Agree	Strong agree	Agree	Strong agree	Neutral		Strong agree	Strong agree	Agree	Disgree	Strong agree		Strong agree	Strong agree	Disagree	Strong disagree	Strong agree	Strong agree	Agree	Disagree		Agree	Agree	Strong agree	Agree		Agree	Strong agree	Agree	Agree	Strong agree	Agree
70		In campus	Degree	Other programs	Second year	Sponsored by HESLB	Less than 200,000Tsh	Christian	Single		Strong disagree	Strong disagree	Neutral	Strong agree	Neutral		Strong disagree	Neutral	Neutral	Strong agree	Strong disagree		Strong agree	Strong agree	Neutral	Disgree	Strong agree		Strong disagree	Strong disagree	Strong disagree	Strong agree	Strong disagree	Agree	Strong disagree	Strong disagree		Strong agree	Strong disagree	Neutral	Disgree		Strong agree	Strong agree	Neutral	Neutral	Neutral	Neutral
71		In campus	Degree	Other programs	Second year	Sponsored by HESLB	Less than 200,000Tsh	Christian	Single		Disgree	Neutral	Disgree	Agree	Agree		Disgree	Neutral	Strong agree	Strong agree	Strong agree		Agree	Agree	Agree	Disgree	Strong agree		Agree	Disagree	Strong agree	Disagree	Disagree	Disagree	Disagree	Disagree		Strong agree	Disgree	Disgree	Strong disagree		Agree	Strong agree	Agree	Disgree	Neutral	Strong agree
72		In campus	Degree	Other programs	Second year	Sponsored by parents	Less than 200,000Tsh	Muslim	Single		Neutral	Strong agree	Strong agree	Neutral	Neutral		Neutral	Agree	Agree	Disgree	Disgree		Disgree	Neutral	Neutral	Neutral	Neutral		Agree	Agree	Agree	Agree	Neutral	Agree	Agree	Agree		Disgree	Strong agree	Strong agree	Agree		Strong agree	Strong agree	Strong agree	Strong agree	Strong agree	Strong agree
73		In campus	Degree	Other programs	Second year	Sponsored by HESLB	Less than 200,000Tsh	Christian	Single		Strong disagree	Strong disagree	Strong disagree	Neutral	Agree		Strong disagree	Agree	Strong disagree	Agree	Agree		Agree	Agree	Agree	Neutral	Agree		Strong disagree	Strong disagree	Strong disagree	Strong disagree	Strong disagree	Strong disagree	Strong disagree	Strong disagree		Agree	Agree	Agree	Strong disagree		Agree	Agree	Agree	Neutral	Neutral	Strong disagree
74		Off campus	Degree	Other programs	Second year	Others	200,000-500,000Tsh	Christian	Married		Neutral	Agree	Agree	Strong agree	Strong agree		Strong disagree	Strong agree	Strong agree	Strong agree	Strong agree		Strong disagree	Agree	Neutral	Strong agree	Strong disagree		Strong agree	Disagree	Neutral	Strong agree	Agree	Strong disagree	Agree	Strong disagree		Strong agree	Strong disagree	Disgree	Strong disagree		Strong agree	Strong agree	Neutral	Neutral	Neutral	Strong disagree
75		In campus	Degree	Other programs	Second year	Sponsored by parents	Less than 200,000Tsh	Christian	Single		Agree	Agree	Agree	Strong agree	Strong agree		Strong agree	Agree	Agree	Agree	Agree		Disgree	Strong disagree	Agree	Agree	Disgree		Strong disagree	Disagree	Strong disagree	Strong disagree	Agree	Agree	Agree	Agree		Agree	Agree	Agree	Agree		Agree	Agree	Strong disagree	Strong disagree	Agree	Agree
76		In campus	Degree	Other programs	Second year	Sponsored by HESLB	Less than 200,000Tsh	Christian	Single		Strong agree	Agree	Neutral	Strong agree	Agree		Agree	Strong agree	Neutral	Agree	Strong agree		Agree	Disgree	Disgree	Neutral	Agree		Disagree	Neutral	Neutral	Agree	Strong agree	Agree	Agree	Agree		Neutral	Neutral	Neutral	Neutral		Agree	Agree	Disgree	Neutral	Disgree	Neutral
77		In campus	Degree	Other programs	Second year	Sponsored by HESLB	Less than 200,000Tsh	Christian	Single		Neutral	Strong disagree	Disgree	Neutral	Strong agree		Neutral	Disgree	Agree	Agree	Agree		Agree	Disgree	Agree	Neutral	Agree		Neutral	Disagree	Neutral	Neutral	Disagree	Neutral	Disagree	Disagree		Agree	Disgree	Agree	Disgree		Agree	Agree	Agree	Agree	Neutral	Disgree
78		In campus	Degree	Other programs	Fist year	Sponsored by HESLB	200,000-500,000Tsh	Christian	Single		Agree	Agree	Agree	Strong agree	Strong agree		Strong agree	Strong agree	Agree	Disgree	Strong agree		Strong agree	Neutral	Strong agree	Strong agree	Strong agree		Disagree	Disagree	Disagree	Agree	Disagree	Disagree	Disagree	Disagree		Agree	Agree	Neutral	Agree		Disgree	Disgree	Neutral	Strong disagree	Strong disagree	Strong disagree
79		In campus	Degree	Other programs	Fist year	Sponsored by HESLB	Less than 200,000Tsh	Christian	Single		Agree	Strong agree	Agree	Strong agree	Agree		Strong disagree	Strong agree	Strong agree	Strong agree	Agree		Agree	Neutral	Agree	Agree	Agree		Disagree	Disagree	Strong disagree	Neutral	Disagree	Disagree	Disagree	Disagree		Strong agree	Agree	Agree	Agree		Agree	Strong agree	Agree	Agree	Agree	Neutral
80		In campus	Degree	Other programs	Fist year	Sponsored by parents	200,000-500,000Tsh	Christian	Single		Strong disagree	Strong disagree	Neutral	Agree	Agree		Neutral	Strong disagree	Strong agree	Strong agree	Strong agree		Strong agree	Strong disagree	Neutral	Neutral	Disgree		Agree	Strong disagree	Strong disagree	Neutral	Strong disagree	Disagree	Strong disagree	Strong disagree		Strong disagree	Neutral	Strong agree	Neutral		Agree	Strong agree	Strong disagree	Neutral	Strong disagree	Neutral
81		In campus	Degree	Other programs	Fist year	Sponsored by HESLB	Less than 200,000Tsh	Christian	Single		Neutral	Disgree	Strong disagree	Agree	Agree		Strong disagree	Agree	Agree	Strong agree	Strong disagree		Neutral	Neutral	Disgree	Neutral	Neutral		Disagree	Strong disagree	Strong disagree	Agree	Disagree	Strong disagree	Strong disagree	Agree		Disgree	Neutral	Agree	Strong agree		Neutral	Strong agree	Neutral	Disgree	Disgree	Strong disagree
82		In campus	Degree	Other programs	Fist year	Sponsored by HESLB	Above 500,000Tsh	Christian	Single		Neutral	Strong disagree	Neutral	Agree	Neutral		Agree	Agree	Agree	Agree	Agree		Agree	Neutral	Neutral	Agree	Agree		Strong disagree	Strong disagree	Strong disagree	Neutral	Neutral	Strong disagree	Strong disagree	Strong disagree		Agree	Neutral	Neutral	Disgree		Strong agree	Strong agree	Strong disagree	Strong disagree	Strong disagree	Strong disagree
83		In campus	Degree	Other programs	Fist year	Sponsored by employer	Above 500,000Tsh	Muslim	Married		Agree	Strong agree	Strong agree	Strong agree	Agree		Strong disagree	Strong agree	Strong agree	Strong agree	Strong agree		Strong agree	Agree	Agree	Agree	Agree		Disagree	Strong disagree	Disagree	Agree	Agree	Disagree	Strong disagree	Disagree		Agree	Agree	Agree	Agree		Agree	Strong agree	Strong agree	Agree	Strong agree	Agree
84		Off campus	Degree	Other programs	Fist year	Sponsored by HESLB	Less than 200,000Tsh	Christian	Single		Strong agree	Strong agree	Strong agree	Agree	Strong agree		Agree	Strong agree	Strong disagree	Agree	Strong agree		Neutral	Strong agree	Agree	Strong disagree	Agree		Strong agree	Neutral	Strong disagree	Strong disagree	Strong disagree	Strong disagree	Strong disagree	Disagree		Neutral	Strong disagree	Agree	Strong disagree		Strong agree	Strong agree	Strong agree	Disgree	Disgree	Disgree
85		In campus	Degree	Other programs	Fist year	Sponsored by HESLB	200,000-500,000Tsh	Muslim	Single		Strong agree	Strong agree	Strong agree	Strong agree	Strong agree		Agree	Strong agree	Agree	Strong agree	Strong agree		Strong agree	Strong agree	Strong agree	Agree	Strong agree		Strong disagree	Strong disagree	Strong disagree	Strong agree	Strong disagree	Strong disagree	Strong agree	Strong disagree		Strong agree	Strong agree	Strong agree	Strong agree		Strong agree	Strong agree	Strong agree	Strong disagree	Strong agree	Strong disagree
86		In campus	Degree	Other programs	Fist year	Others	Above 500,000Tsh	Christian	Single		Strong agree	Agree	Strong agree	Strong agree	Agree		Strong agree	Strong agree	Agree	Agree	Strong agree		Strong agree	Neutral	Agree	Agree	Strong agree		Strong agree	Strong disagree	Strong disagree	Strong agree	Strong disagree	Strong disagree	Strong disagree	Strong disagree		Agree	Strong disagree	Strong disagree	Agree		Strong agree	Strong agree	Strong disagree	Agree	Strong disagree	Strong disagree
87		In campus	Degree	Other programs	Fist year	Others	Above 500,000Tsh	Christian	Married		Agree	Strong agree	Agree	Strong agree	Agree		Disgree	Strong agree	Strong agree	Strong agree	Strong agree		Agree	Disgree	Agree	Agree	Agree		Disagree	Disagree	Strong disagree	Agree	Disagree	Strong disagree	Disagree	Strong disagree		Strong agree	Agree	Agree	Agree		Agree	Strong agree	Strong agree	Strong disagree	Disgree	Disgree
88		In campus	Degree	Other programs	Fist year	Sponsored by HESLB	Less than 200,000Tsh	Christian	Single		Agree	Agree	Strong disagree	Agree	Agree		Agree	Disgree	Strong agree	Strong agree	Strong agree		Strong agree	Agree	Agree	Strong agree	Strong agree		Strong disagree	Disagree	Disagree	Strong agree	Agree	Strong agree	Strong agree	Strong disagree		Strong disagree	Neutral	Strong disagree	Agree		Strong disagree	Neutral	Agree	Strong agree	Disgree	Neutral
89		In campus	Degree	Other programs	Fist year	Sponsored by HESLB	200,000-500,000Tsh	Christian	Single		Disgree	Strong agree	Strong agree	Strong agree	Strong agree		Agree	Strong agree	Strong disagree	Strong agree	Strong agree		Strong agree	Neutral	Neutral	Agree	Strong disagree		Strong agree	Strong disagree	Strong agree	Strong disagree	Strong disagree	Strong disagree	Strong disagree	Strong disagree		Strong agree	Strong disagree	Strong agree	Strong disagree		Strong agree	Strong agree	Strong agree	Strong disagree	Strong disagree	Strong disagree
90		In campus	Degree	Other programs	Fist year	Sponsored by HESLB	Less than 200,000Tsh	Christian	Single		Agree	Neutral	Agree	Neutral	Agree		Agree	Neutral	Agree	Agree	Disgree		Disgree	Agree	Disgree	Agree	Neutral		Agree	Neutral	Agree	Neutral	Strong disagree	Disagree	Neutral	Neutral		Agree	Agree	Agree	Agree		Agree	Agree	Agree	Agree	Strong agree	Agree
91		In campus	Certificate	Other programs	Fist year	Sponsored by HESLB	Less than 200,000Tsh	Christian	Single		Agree	Agree	Agree	Agree	Strong agree		Strong agree	Strong agree	Strong agree	Agree	Strong agree		Agree	Strong agree	Neutral	Agree	Strong agree		Agree	Agree	Neutral	Neutral	Neutral	Agree	Agree	Strong agree		Agree	Agree	Strong agree	Agree		Strong agree	Strong agree	Strong agree	Agree	Agree	Neutral
92		In campus	Degree	Other programs	Fist year	Sponsored by HESLB	Less than 200,000Tsh	Christian	Single		Agree	Strong agree	Agree	Strong agree	Agree		Agree	Agree	Agree	Strong agree	Strong agree		Strong agree	Strong agree	Strong agree	Strong agree	Agree		Agree	Agree	Agree	Agree	Strong agree	Strong agree	Agree	Strong agree		Strong agree	Agree	Agree	Strong agree		Agree	Strong agree	Strong agree	Agree	Strong agree	Agree
93		In campus	Degree	Other programs	Fist year	Sponsored by HESLB	200,000-500,000Tsh	Muslim	Single		Strong agree	Strong agree	Agree	Neutral	Agree		Neutral	Agree	Strong agree	Agree	Agree		Neutral	Disgree	Neutral	Disgree	Neutral		Agree	Agree	Strong agree	Strong agree	Disagree	Agree	Neutral	Neutral		Agree	Agree	Strong agree	Strong agree		Agree	Neutral	Agree	Agree	Strong agree	Agree
94		In campus	Degree	Other programs	Fist year	Sponsored by HESLB	200,000-500,000Tsh	Christian	Married		Strong disagree	Neutral	Agree	Disgree	Neutral		Agree	Neutral	Agree	Strong agree	Neutral		Strong agree	Agree	Neutral	Agree	Neutral		Disagree	Disagree	Agree	Agree	Agree	Agree	Agree	Neutral		Neutral	Agree	Agree	Strong disagree		Neutral	Disgree	Disgree	Disgree	Disgree	Disgree
95		In campus	Degree	Other programs	Second year	Sponsored by HESLB	Less than 200,000Tsh	Christian	Single		Strong agree	Strong agree	Strong agree	Strong agree	Strong agree		Agree	Agree	Agree	Strong agree	Agree		Neutral	Neutral	Agree	Strong agree	Strong agree		Agree	Agree	Agree	Neutral	Disagree	Disagree	Strong disagree	Agree		Neutral	Neutral	Disgree	Neutral		Disgree	Agree	Strong agree	Agree	Strong agree	Agree
96		In campus	Degree	Other programs	Second year	Sponsored by HESLB	Less than 200,000Tsh	Christian	Single		Neutral	Neutral	Neutral	Agree	Agree		Neutral	Agree	Agree	Agree	Agree		Neutral	Neutral	Agree	Agree	Agree		Agree	Agree	Agree	Agree	Agree	Strong agree	Strong agree	Strong agree		Neutral	Agree	Agree	Neutral		Agree	Neutral	Agree	Agree	Agree	Disgree
97		In campus	Degree	Other programs	Third year	Sponsored by HESLB	Less than 200,000Tsh	Christian	Single		Agree	Agree	Neutral	Neutral	Agree		Strong agree	Agree	Neutral	Agree	Neutral		Agree	Agree	Strong agree	Strong disagree	Disgree		Neutral	Neutral	Neutral	Neutral	Agree	Agree	Neutral	Agree		Agree	Agree	Agree	Disgree		Neutral	Agree	Neutral	Disgree	Disgree	Neutral
98		In campus	Degree	Other programs	Fist year	Sponsored by HESLB	200,000-500,000Tsh	Christian	Single		Agree	Agree	Neutral	Agree	Neutral		Disgree	Agree	Neutral	Neutral	Agree		Neutral	Agree	Agree	Neutral	Agree		Agree	Neutral	Neutral	Disagree	Neutral	Neutral	Disagree	Neutral		Agree	Neutral	Disgree	Neutral		Neutral	Disgree	Disgree	Disgree	Disgree	Neutral
99		In campus	Degree	Other programs	Second year	Sponsored by HESLB	200,000-500,000Tsh	Christian	Single		Agree	Agree	Agree	Agree	Strong agree		Agree	Agree	Agree	Agree	Agree		Strong agree	Agree	Neutral	Agree	Agree		Agree	Agree	Neutral	Agree	Agree	Neutral	Neutral	Neutral		Agree	Agree	Neutral	Agree		Agree	Agree	Agree	Strong agree	Agree	Strong agree
100		In campus	Degree	Other programs	Second year	Sponsored by HESLB	200,000-500,000Tsh	Muslim	Single		Agree	Agree	Agree	Agree	Agree		Agree	Agree	Agree	Agree	Agree		Agree	Agree	Agree	Agree	Agree		Disagree	Agree	Neutral	Agree	Neutral	Neutral	Agree	Agree		Agree	Agree	Neutral	Agree		Agree	Agree	Agree	Neutral	Agree	Neutral
101		In campus	Degree	Other programs	Third year	Sponsored by HESLB	Less than 200,000Tsh	Christian	Single		Agree	Agree	Strong agree	Agree	Strong agree		Strong agree	Strong agree	Strong agree	Strong agree	Agree		Strong agree	Agree	Agree	Strong agree	Agree		Agree	Agree	Neutral	Neutral	Neutral	Neutral	Agree	Neutral		Agree	Agree	Strong agree	Agree		Strong agree	Agree	Strong agree	Agree	Strong agree	Agree
102		Off campus	Degree	Other programs	Third year	Sponsored by HESLB	200,000-500,000Tsh	Christian	Single		Agree	Agree	Agree	Agree	Agree		Strong agree	Agree	Strong agree	Agree	Agree		Neutral	Neutral	Neutral	Agree	Disgree		Disagree	Disagree	Disagree	Neutral	Neutral	Agree	Neutral	Agree		Agree	Neutral	Agree	Strong agree		Agree	Agree	Strong agree	Agree	Neutral	Disgree
103		In campus	Degree	Other programs	Second year	Sponsored by HESLB	Less than 200,000Tsh	Muslim	Single		Agree	Agree	Agree	Agree	Agree		Agree	Agree	Agree	Neutral	Agree		Neutral	Neutral	Neutral	Agree	Neutral		Neutral	Neutral	Agree	Strong agree	Strong agree	Neutral	Agree	Neutral		Neutral	Agree	Neutral	Agree		Agree	Neutral	Agree	Strong agree	Strong agree	Agree
104		In campus	Degree	Other programs	Third year	Sponsored by HESLB	Less than 200,000Tsh	Muslim	Single		Agree	Strong agree	Strong agree	Strong agree	Strong agree		Strong agree	Agree	Agree	Agree	Strong agree		Agree	Agree	Strong agree	Agree	Strong agree		Agree	Strong agree	Strong agree	Strong agree	Agree	Agree	Agree	Strong agree		Agree	Strong agree	Agree	Strong agree		Agree	Strong agree	Agree	Agree	Agree	Strong agree
105		In campus	Degree	Other programs	Second year	Sponsored by HESLB	200,000-500,000Tsh	Christian	Single		Neutral	Neutral	Agree	Agree	Strong agree		Neutral	Agree	Agree	Agree	Agree		Agree	Agree	Agree	Neutral	Neutral		Agree	Agree	Agree	Agree	Neutral	Neutral	Neutral	Neutral		Agree	Neutral	Neutral	Neutral		Neutral	Neutral	Agree	Neutral	Agree	Disgree
106		In campus	Degree	Other programs	Fist year	Sponsored by HESLB	Less than 200,000Tsh	Christian	Single		Strong agree	Agree	Strong disagree	Strong agree	Strong agree		Disgree	Agree	Strong disagree	Strong agree	Strong agree		Agree	Agree	Agree	Strong agree	Strong agree		Agree	Strong disagree	Strong agree	Strong agree	Strong agree	Strong agree	Strong agree	Strong disagree		Neutral	Strong disagree	Strong disagree	Strong disagree		Strong disagree	Strong disagree	Strong disagree	Strong disagree	Strong disagree	Strong disagree
107		In campus	Degree	Other programs	Fist year	Sponsored by HESLB	Above 500,000Tsh	Christian	Single		Strong agree	Strong agree	Agree	Strong agree	Strong agree		Agree	Agree	Agree	Strong agree	Strong agree		Neutral	Disgree	Agree	Agree	Agree		Disagree	Disagree	Neutral	Agree	Agree	Strong disagree	Strong disagree	Disagree		Agree	Disgree	Agree	Agree		Agree	Neutral	Neutral	Neutral	Agree	Neutral
108		In campus	Degree	Other programs	Third year	Sponsored by parents	Less than 200,000Tsh	Christian	Single		Strong agree	Agree	Strong agree	Agree	Agree		Disgree	Disgree	Neutral	Neutral	Strong agree		Neutral	Neutral	Strong agree	Neutral	Neutral		Disagree	Neutral	Neutral	Neutral	Neutral	Agree	Agree	Agree		Strong disagree	Disgree	Strong disagree	Strong disagree		Neutral	Neutral	Neutral	Agree	Neutral	Neutral
109		In campus	Degree	Other programs	Second year	Sponsored by HESLB	Less than 200,000Tsh	Muslim	Single		Agree	Strong agree	Strong agree	Strong agree	Strong agree		Agree	Strong agree	Strong agree	Strong agree	Strong agree		Agree	Agree	Strong disagree	Strong disagree	Agree		Strong agree	Strong agree	Strong agree	Strong agree	Strong disagree	Strong agree	Neutral	Neutral		Strong agree	Strong disagree	Neutral	Neutral		Disgree	Strong agree	Strong disagree	Strong agree	Strong agree	Strong agree
110		In campus	Degree	Other programs	Third year	Sponsored by HESLB	200,000-500,000Tsh	Christian	Single		Agree	Strong agree	Strong agree	Strong agree	Strong agree		Agree	Strong agree	Agree	Neutral	Agree		Neutral	Neutral	Strong agree	Neutral	Neutral		Disagree	Agree	Neutral	Neutral	Neutral	Agree	Neutral	Neutral		Strong agree	Strong agree	Agree	Disgree		Neutral	Neutral	Disgree	Agree	Agree	Agree
111		In campus	Degree	Other programs	Fist year	Sponsored by HESLB	Less than 200,000Tsh	Christian	Cohabit		Agree	Strong agree	Strong agree	Strong agree	Strong agree		Strong agree	Strong agree	Strong agree	Strong agree	Strong agree		Neutral	Disgree	Agree	Neutral	Agree		Neutral	Neutral	Agree	Strong agree	Strong agree	Strong agree	Agree	Agree		Strong agree	Agree	Neutral	Disgree		Strong disagree	Disgree	Strong disagree	Neutral	Neutral	Neutral
112		In campus	Degree	Other programs	Second year	Sponsored by HESLB	Less than 200,000Tsh	Christian	Single		Strong agree	Strong agree	Strong agree	Strong agree	Strong agree		Strong agree	Strong agree	Strong agree	Neutral	Strong agree		Strong disagree	Neutral	Disgree	Disgree	Agree		Agree	Agree	Strong agree	Strong agree	Agree	Strong agree	Neutral	Neutral		Strong agree	Strong agree	Strong agree	Neutral		Strong disagree	Neutral	Strong disagree	Strong agree	Neutral	Agree
113		In campus	Degree	Other programs	Third year	Sponsored by parents	Less than 200,000Tsh	Christian	Married		Strong agree	Strong agree	Neutral	Strong agree	Strong agree		Agree	Strong agree	Strong agree	Agree	Strong agree		Neutral	Strong disagree	Agree	Strong disagree	Strong agree		Agree	Neutral	Strong agree	Neutral	Strong agree	Strong disagree	Neutral	Neutral		Strong agree	Strong agree	Neutral	Neutral		Strong disagree	Disgree	Strong disagree	Neutral	Neutral	Strong agree
114		In campus	Degree	Other programs	Second year	Sponsored by parents	Less than 200,000Tsh	Christian	Single		Strong agree	Agree	Agree	Strong agree	Strong agree		Strong agree	Strong agree	Strong agree	Agree	Strong agree		Neutral	Strong disagree	Agree	Strong disagree	Agree		Neutral	Agree	Neutral	Strong disagree	Strong agree	Strong agree	Neutral	Neutral		Agree	Strong agree	Strong agree	Strong disagree		Strong disagree	Strong disagree	Disgree	Strong agree	Agree	Agree
115		Off campus	Degree	Other programs	Third year	Sponsored by parents	200,000-500,000Tsh	Muslim	Married		Agree	Strong agree	Agree	Agree	Agree		Agree	Strong agree	Agree	Agree	Agree		Agree	Neutral	Agree	Neutral	Agree		Neutral	Agree	Agree	Strong disagree	Strong agree	Neutral	Neutral	Neutral		Strong agree	Agree	Agree	Disgree		Strong disagree	Strong disagree	Strong disagree	Neutral	Neutral	Neutral
116		In campus	Degree	Other programs	Second year	Sponsored by parents	200,000-500,000Tsh	Christian	Single		Strong agree	Agree	Strong agree	Strong agree	Strong agree		Strong agree	Strong agree	Strong agree	Strong agree	Strong agree		Strong agree	Strong agree	Agree	Neutral	Strong agree		Strong disagree	Strong disagree	Strong disagree	Strong agree	Strong agree	Neutral	Strong disagree	Strong disagree		Agree	Disgree	Agree	Agree		Strong disagree	Strong agree	Strong agree	Neutral	Agree	Disgree
117		In campus	Degree	Other programs	Second year	Sponsored by HESLB	200,000-500,000Tsh	Christian	Single		Strong agree	Strong agree	Strong agree	Strong agree	Strong agree		Strong agree	Strong agree	Strong agree	Strong agree	Strong agree		Strong agree	Strong agree	Agree	Agree	Strong agree		Strong disagree	Strong disagree	Strong disagree	Strong agree	Strong agree	Neutral	Neutral	Neutral		Strong agree	Agree	Strong agree	Neutral		Strong agree	Neutral	Neutral	Disgree	Strong disagree	Strong agree
118		In campus	Degree	Other programs	Second year	Sponsored by employer	Less than 200,000Tsh	Christian	Single		Strong agree	Strong agree	Strong agree	Strong agree	Strong agree		Strong agree	Strong agree	Strong agree	Strong agree	Strong agree		Strong agree	Agree	Neutral	Agree	Strong agree		Strong disagree	Strong disagree	Strong disagree	Strong agree	Neutral	Strong disagree	Strong disagree	Strong disagree		Agree	Neutral	Agree	Disgree		Strong agree	Agree	Agree	Neutral	Disgree	Strong disagree
119		In campus	Degree	Other programs	Second year	Sponsored by HESLB	200,000-500,000Tsh	Christian	Single		Strong agree	Strong agree	Strong agree	Strong agree	Strong agree		Strong agree	Strong agree	Strong agree	Strong agree	Strong agree		Strong agree	Agree	Strong agree	Neutral	Strong agree		Strong disagree	Strong disagree	Neutral	Strong agree	Strong agree	Strong agree	Strong disagree	Strong disagree		Strong agree	Neutral	Strong agree	Neutral		Strong agree	Strong agree	Strong agree	Strong agree	Neutral	Agree
120		In campus	Degree	Other programs	Fist year	Sponsored by parents	Less than 200,000Tsh	Muslim	Single		Strong agree	Strong agree	Strong agree	Strong agree	Strong agree		Strong agree	Strong agree	Strong agree	Strong agree	Strong agree		Strong agree	Agree	Strong agree	Neutral	Strong agree		Strong disagree	Strong disagree	Strong disagree	Strong agree	Strong agree	Agree	Disagree	Strong agree		Strong agree	Strong agree	Disgree	Neutral		Strong agree	Agree	Neutral	Strong agree	Strong agree	Strong agree
121		In campus	Degree	Other programs	Third year	Others	Less than 200,000Tsh	Christian	Cohabit		Strong agree	Strong agree	Strong agree	Strong agree	Strong agree		Strong agree	Strong agree	Strong agree	Strong agree	Strong agree		Strong agree	Agree	Agree	Neutral	Agree		Strong disagree	Strong disagree	Strong disagree	Strong agree	Neutral	Agree	Strong agree	Strong agree		Strong agree	Agree	Agree	Agree		Neutral	Strong agree	Strong agree	Strong agree	Strong agree	Strong agree
122		In campus	Degree	Other programs	Second year	Sponsored by HESLB	200,000-500,000Tsh	Muslim	Single		Strong agree	Strong agree	Strong agree	Strong agree	Strong agree		Strong agree	Strong agree	Strong agree	Strong agree	Strong agree		Strong agree	Agree	Strong agree	Strong agree	Strong agree		Strong disagree	Neutral	Agree	Strong agree	Strong agree	Agree	Strong disagree	Strong disagree		Strong agree	Strong agree	Agree	Neutral		Strong agree	Neutral	Disgree	Strong agree	Strong agree	Strong agree
123		In campus	Degree	Other programs	Third year	Sponsored by HESLB	Less than 200,000Tsh	Christian	Single		Strong agree	Strong agree	Strong agree	Strong agree	Strong agree		Strong agree	Strong agree	Strong agree	Strong agree	Strong agree		Strong agree	Agree	Strong agree	Neutral	Strong agree		Disagree	Disagree	Disagree	Strong agree	Strong agree	Disagree	Disagree	Strong disagree		Strong agree	Strong agree	Agree	Neutral		Strong agree	Agree	Disgree	Strong agree	Strong agree	Strong agree
124		In campus	Degree	Other programs	Third year	Sponsored by parents	Less than 200,000Tsh	Muslim	Single		Agree	Strong agree	Strong agree	Strong agree	Strong agree		Agree	Strong agree	Agree	Strong agree	Strong agree		Agree	Strong agree	Strong agree	Agree	Strong agree		Strong disagree	Strong disagree	Neutral	Strong agree	Neutral	Agree	Agree	Agree		Strong agree	Strong agree	Neutral	Neutral		Strong agree	Strong agree	Strong agree	Strong agree	Strong agree	Strong agree
125		In campus	Degree	Other programs	Fist year	Sponsored by parents	Less than 200,000Tsh	Muslim	Divorce		Strong agree	Strong agree	Strong agree	Strong agree	Strong agree		Strong agree	Strong agree	Strong agree	Strong agree	Strong agree		Agree	Strong agree	Strong agree	Strong agree	Neutral		Strong disagree	Strong disagree	Strong disagree	Strong agree	Disagree	Disagree	Disagree	Strong disagree		Strong agree	Neutral	Strong agree	Neutral		Strong agree	Agree	Disgree	Disgree	Disgree	Disgree
126		In campus	Degree	Other programs	Fist year	Sponsored by HESLB	200,000-500,000Tsh	Muslim	Single		Strong agree	Strong agree	Strong agree	Strong agree	Neutral		Strong agree	Strong agree	Strong agree	Strong agree	Strong agree		Strong agree	Strong agree	Agree	Neutral	Neutral		Strong agree	Strong agree	Agree	Strong agree	Neutral	Neutral	Strong disagree	Strong disagree		Agree	Agree	Neutral	Agree		Strong agree	Strong agree	Agree	Strong agree	Strong agree	Strong agree
127		In campus	Degree	Other programs	Fist year	Sponsored by HESLB	Less than 200,000Tsh	Christian	Single		Strong agree	Strong agree	Agree	Agree	Strong agree		Agree	Agree	Agree	Strong agree	Agree		Neutral	Neutral	Agree	Neutral	Agree		Agree	Neutral	Neutral	Agree	Agree	Neutral	Agree	Neutral		Agree	Agree	Agree	Neutral		Agree	Agree	Strong agree	Strong agree	Strong agree	Agree
128		In campus	Degree	Other programs	Second year	Sponsored by parents	Less than 200,000Tsh	Christian	Single		Disgree	Agree	Strong agree	Strong agree	Strong agree		Neutral	Strong agree	Strong agree	Strong agree	Strong agree		Strong agree	Strong agree	Neutral	Strong agree	Agree		Disagree	Strong disagree	Strong agree	Agree	Neutral	Neutral	Strong disagree	Disagree		Strong agree	Agree	Strong agree	Neutral		Strong agree	Strong agree	Neutral	Disgree	Disgree	Strong disagree
129		In campus	Degree	Other programs	Second year	Others	Less than 200,000Tsh	Christian	Single		Strong agree	Strong agree	Strong agree	Strong agree	Strong agree		Agree	Agree	Agree	Strong agree	Strong agree		Strong agree	Strong agree	Agree	Agree	Agree		Disagree	Strong disagree	Neutral	Neutral	Agree	Disagree	Disagree	Strong disagree		Strong agree	Strong agree	Agree	Neutral		Agree	Agree	Strong agree	Neutral	Disgree	Disgree
130		In campus	Degree	Other programs	Third year	Sponsored by HESLB	200,000-500,000Tsh	Christian	Single		Agree	Agree	Agree	Strong agree	Strong agree		Strong agree	Strong agree	Strong agree	Strong agree	Strong agree		Strong agree	Agree	Agree	Strong agree	Strong agree		Disagree	Disagree	Strong disagree	Agree	Neutral	Disagree	Disagree	Strong disagree		Strong agree	Strong agree	Strong agree	Agree		Strong agree	Strong agree	Agree	Strong agree	Strong agree	Agree
131		In campus	Degree	Other programs	Third year	Sponsored by HESLB	200,000-500,000Tsh	Christian	Divorce		Strong agree	Strong agree	Strong agree	Strong agree	Strong agree		Strong agree	Strong agree	Strong agree	Strong agree	Strong agree		Agree	Agree	Disgree	Neutral	Agree		Disagree	Neutral	Disagree	Agree	Neutral	Neutral	Neutral	Strong disagree		Strong disagree	Agree	Agree	Strong agree		Neutral	Neutral	Agree	Strong agree	Strong agree	Agree
132		In campus	Degree	Other programs	Third year	Sponsored by HESLB	Less than 200,000Tsh	Christian	Single		Neutral	Neutral	Agree	Agree	Strong agree		Agree	Agree	Strong agree	Agree	Strong agree		Agree	Agree	Strong agree	Strong agree	Neutral		Strong disagree	Disagree	Neutral	Strong agree	Strong agree	Neutral	Strong disagree	Strong disagree		Strong agree	Strong agree	Strong agree	Agree		Strong agree	Strong agree	Neutral	Agree	Agree	Neutral
133		In campus	Degree	Other programs	Fist year	Sponsored by parents	Less than 200,000Tsh	Christian	Single		Neutral	Neutral	Strong agree	Strong agree	Strong agree		Strong agree	Strong agree	Strong agree	Strong agree	Strong agree		Strong agree	Strong agree	Strong agree	Neutral	Agree		Disagree	Disagree	Disagree	Neutral	Neutral	Disagree	Strong disagree	Strong disagree		Strong agree	Neutral	Strong agree	Strong agree		Agree	Strong disagree	Strong disagree	Strong disagree	Strong disagree	Strong disagree
134		In campus	Degree	Other programs	Second year	Sponsored by HESLB	Less than 200,000Tsh	Christian	Single		Strong disagree	Strong agree	Strong agree	Strong agree	Strong agree		Agree	Agree	Agree	Strong agree	Strong agree		Strong agree	Agree	Strong agree	Neutral	Strong agree		Strong disagree	Neutral	Agree	Strong agree	Agree	Disagree	Strong disagree	Disagree		Strong agree	Strong agree	Agree	Neutral		Strong agree	Agree	Neutral	Strong agree	Strong agree	Strong agree
135		In campus	Degree	Other programs	Third year	Sponsored by HESLB	200,000-500,000Tsh	Christian	Single		Strong agree	Strong agree	Strong agree	Strong agree	Strong agree		Strong agree	Strong agree	Strong agree	Strong agree	Strong agree		Strong agree	Strong agree	Agree	Neutral	Strong agree		Strong disagree	Disagree	Agree	Strong agree	Agree	Agree	Strong disagree	Strong disagree		Strong agree	Strong agree	Neutral	Strong agree		Strong agree	Agree	Neutral	Strong agree	Strong agree	Strong agree
136		In campus	Degree	Other programs	Second year	Sponsored by HESLB	200,000-500,000Tsh	Christian	Single		Agree	Strong agree	Strong agree	Strong agree	Strong agree		Agree	Agree	Strong agree	Agree	Strong agree		Strong agree	Strong agree	Strong agree	Strong agree	Strong agree		Agree	Strong disagree	Strong disagree	Strong agree	Strong disagree	Strong disagree	Strong disagree	Strong disagree		Strong agree	Strong disagree	Strong disagree	Strong disagree		Strong disagree	Strong agree	Strong agree	Strong agree	Strong disagree	Strong agree
137		In campus	Degree	Other programs	Third year	Sponsored by HESLB	Less than 200,000Tsh	Christian	Single		Agree	Agree	Disgree	Strong agree	Strong agree		Strong agree	Strong agree	Strong agree	Strong agree	Strong agree		Strong agree	Agree	Strong agree	Agree	Strong agree		Strong disagree	Strong disagree	Strong disagree	Strong disagree	Disagree	Disagree	Strong disagree	Strong disagree		Strong agree	Agree	Agree	Neutral		Agree	Agree	Strong agree	Agree	Agree	Strong agree
138		Off campus	Degree	Other programs	Third year	Sponsored by employer	Above 500,000Tsh	Christian	Cohabit		Strong agree	Strong agree	Strong agree	Strong agree	Strong agree		Strong agree	Strong agree	Strong agree	Strong agree	Strong agree		Agree	Neutral	Strong agree	Agree	Strong agree		Strong agree	Agree	Neutral	Agree	Strong agree	Strong disagree	Agree	Disagree		Strong agree	Neutral	Agree	Agree		Strong agree	Neutral	Strong agree	Disgree	Disgree	Strong disagree
139		In campus	Degree	Other programs	Third year	Sponsored by parents	200,000-500,000Tsh	Muslim	Single		Strong agree	Strong agree	Agree	Strong agree	Strong agree		Strong agree	Agree	Strong agree	Strong agree	Strong agree		Agree	Strong agree	Strong agree	Neutral	Strong agree		Strong disagree	Strong disagree	Strong disagree	Strong disagree	Strong disagree	Strong disagree	Strong disagree	Strong disagree		Strong agree	Agree	Agree	Strong agree		Strong agree	Agree	Neutral	Disgree	Strong disagree	Disgree
140		In campus	Degree	Other programs	Third year	Sponsored by HESLB	200,000-500,000Tsh	Muslim	Single		Strong agree	Strong agree	Strong agree	Strong agree	Strong agree		Strong agree	Strong agree	Strong agree	Strong agree	Strong agree		Agree	Neutral	Strong agree	Neutral	Agree		Agree	Agree	Neutral	Agree	Disagree	Neutral	Strong disagree	Strong disagree		Strong agree	Agree	Agree	Strong disagree		Agree	Neutral	Disgree	Neutral	Neutral	Agree
141		In campus	Degree	Other programs	Third year	Sponsored by HESLB	Less than 200,000Tsh	Christian	Single		Strong agree	Strong agree	Strong agree	Strong agree	Strong agree		Strong agree	Strong agree	Strong agree	Strong agree	Strong agree		Agree	Strong agree	Strong agree	Strong agree	Agree		Strong agree	Agree	Disagree	Agree	Strong agree	Strong agree	Agree	Disagree		Strong agree	Agree	Strong agree	Neutral		Strong agree	Disgree	Agree	Neutral	Neutral	Agree
142		Off campus	Degree	Other programs	Third year	Sponsored by employer	Above 500,000Tsh	Christian	Married		Strong agree	Strong agree	Strong agree	Strong agree	Strong agree		Strong agree	Strong agree	Strong agree	Strong agree	Strong agree		Agree	Agree	Strong agree	Neutral	Agree		Agree	Agree	Disagree	Agree	Neutral	Strong disagree	Agree	Strong agree		Strong agree	Strong agree	Strong agree	Neutral		Strong agree	Agree	Neutral	Strong disagree	Neutral	Disgree
143		In campus	Degree	Other programs	Fist year	Sponsored by HESLB	Less than 200,000Tsh	Christian	Divorce		Strong agree	Neutral	Strong agree	Strong agree	Strong agree		Strong agree	Strong agree	Strong agree	Strong agree	Strong agree		Strong agree	Strong agree	Strong agree	Strong agree	Strong agree		Strong agree	Strong agree	Neutral	Strong agree	Neutral	Agree	Strong disagree	Strong disagree		Strong agree	Strong agree	Strong agree	Strong agree		Strong agree	Strong agree	Disgree	Neutral	Neutral	Strong agree
144		In campus	Degree	Other programs	Third year	Sponsored by HESLB	200,000-500,000Tsh	Muslim	Single		Strong agree	Strong agree	Neutral	Strong agree	Strong agree		Strong agree	Strong agree	Agree	Strong agree	Strong agree		Strong agree	Strong agree	Strong agree	Strong agree	Strong agree		Agree	Agree	Neutral	Strong agree	Strong agree	Strong agree	Agree	Strong disagree		Strong agree	Agree	Agree	Neutral		Neutral	Strong agree	Neutral	Agree	Neutral	Strong agree
145		In campus	Degree	Other programs	Second year	Sponsored by employer	Above 500,000Tsh	Christian	Married		Strong agree	Strong agree	Strong agree	Strong agree	Strong agree		Strong agree	Strong agree	Neutral	Strong agree	Strong agree		Neutral	Neutral	Agree	Agree	Agree		Neutral	Disagree	Agree	Neutral	Strong disagree	Disagree	Agree	Agree		Strong agree	Disgree	Neutral	Agree		Strong agree	Agree	Neutral	Neutral	Agree	Strong agree
146		In campus	Degree	Other programs	Second year	Sponsored by HESLB	200,000-500,000Tsh	Christian	Single		Strong agree	Strong agree	Strong agree	Strong agree	Strong agree		Strong agree	Strong agree	Strong agree	Strong agree	Strong agree		Neutral	Agree	Strong agree	Agree	Strong agree		Agree	Disagree	Agree	Neutral	Disagree	Strong disagree	Agree	Strong disagree		Strong agree	Neutral	Agree	Neutral		Agree	Agree	Neutral	Neutral	Agree	Agree
147		In campus	Degree	Other programs	Fist year	Sponsored by HESLB	Less than 200,000Tsh	Christian	Single		Strong agree	Agree	Neutral	Strong agree	Agree		Agree	Strong agree	Strong agree	Strong agree	Neutral		Neutral	Neutral	Strong agree	Neutral	Strong agree		Agree	Agree	Neutral	Neutral	Neutral	Disagree	Strong disagree	Strong disagree		Strong agree	Neutral	Agree	Neutral		Agree	Neutral	Agree	Neutral	Neutral	Neutral
148		In campus	Degree	Other programs	Second year	Sponsored by HESLB	Less than 200,000Tsh	Muslim	Single		Strong agree	Strong agree	Agree	Strong agree	Strong agree		Strong agree	Strong agree	Disgree	Strong agree	Strong agree		Neutral	Agree	Agree	Strong agree	Agree		Agree	Neutral	Disagree	Strong agree	Neutral	Agree	Neutral	Disagree		Strong agree	Agree	Agree	Strong agree		Agree	Agree	Agree	Disgree	Disgree	Disgree
149		In campus	Degree	Other programs	Third year	Sponsored by HESLB	200,000-500,000Tsh	Christian	Single		Strong agree	Strong agree	Strong agree	Strong agree	Strong agree		Strong agree	Strong agree	Strong agree	Strong agree	Strong agree		Strong agree	Agree	Strong agree	Strong agree	Strong agree		Strong agree	Strong disagree	Strong disagree	Strong agree	Neutral	Neutral	Neutral	Strong disagree		Strong agree	Agree	Strong agree	Strong agree		Strong agree	Strong agree	Strong agree	Disgree	Neutral	Agree
150		In campus	Degree	Other programs	Third year	Sponsored by HESLB	200,000-500,000Tsh	Christian	Single		Neutral	Agree	Agree	Agree	Agree		Agree	Strong agree	Strong agree	Agree	Strong agree		Agree	Agree	Strong agree	Agree	Strong agree		Strong agree	Strong agree	Agree	Agree	Agree	Neutral	Neutral	Neutral		Strong agree	Agree	Agree	Neutral		Agree	Agree	Neutral	Neutral	Agree	Strong agree
151		In campus	Degree	Other programs	Fist year	Sponsored by HESLB	Less than 200,000Tsh	Christian	Single		Strong agree	Strong agree	Strong agree	Strong agree	Strong agree		Agree	Agree	Agree	Strong agree	Strong agree		Agree	Agree	Agree	Agree	Agree		Neutral	Neutral	Agree	Agree	Neutral	Agree	Agree	Strong disagree		Agree	Agree	Neutral	Neutral		Agree	Strong agree	Neutral	Neutral	Agree	Strong agree
152		In campus	Degree	Other programs	Fourth year	Sponsored by HESLB	200,000-500,000Tsh	Christian	Single		Strong agree	Strong agree	Strong agree	Strong agree	Strong agree		Strong agree	Strong agree	Agree	Agree	Strong agree		Agree	Strong agree	Strong agree	Agree	Agree		Neutral	Neutral	Agree	Agree	Agree	Neutral	Agree	Strong agree		Agree	Neutral	Agree	Strong agree		Strong agree	Agree	Strong agree	Agree	Agree	Strong agree
153		In campus	Degree	Other programs	Second year	Sponsored by HESLB	200,000-500,000Tsh	Christian	Single		Neutral	Neutral	Strong agree	Strong agree	Strong agree		Strong agree	Strong agree	Strong agree	Agree	Neutral		Strong agree	Strong agree	Neutral	Agree	Agree		Agree	Agree	Agree	Strong agree	Neutral	Neutral	Disagree	Strong agree		Agree	Agree	Neutral	Neutral		Agree	Neutral	Neutral	Disgree	Disgree	Disgree
154		In campus	Degree	Other programs	Fist year	Sponsored by HESLB	Less than 200,000Tsh	Christian	Single		Neutral	Neutral	Agree	Agree	Agree		Agree	Agree	Agree	Strong agree	Strong agree		Neutral	Neutral	Agree	Agree	Strong agree		Neutral	Neutral	Agree	Agree	Agree	Strong disagree	Strong disagree	Disagree		Agree	Neutral	Neutral	Agree		Neutral	Neutral	Neutral	Disgree	Disgree	Agree
155		In campus	Degree	Other programs	Second year	Sponsored by HESLB	Less than 200,000Tsh	Christian	Single		Agree	Agree	Agree	Agree	Neutral		Neutral	Neutral	Neutral	Agree	Agree		Agree	Agree	Neutral	Agree	Agree		Neutral	Neutral	Neutral	Agree	Neutral	Neutral	Disagree	Strong disagree		Neutral	Neutral	Disgree	Disgree		Neutral	Neutral	Agree	Agree	Agree	Neutral
156		In campus	Degree	Other programs	Third year	Sponsored by HESLB	200,000-500,000Tsh	Christian	Single		Neutral	Neutral	Agree	Agree	Strong agree		Agree	Strong agree	Strong agree	Agree	Agree		Agree	Agree	Agree	Strong agree	Agree		Agree	Neutral	Neutral	Neutral	Agree	Neutral	Disagree	Disagree		Agree	Neutral	Neutral	Neutral		Neutral	Agree	Agree	Neutral	Neutral	Neutral
157		In campus	Degree	Other programs	Second year	Sponsored by parents	200,000-500,000Tsh	Muslim	Married		Strong agree	Strong agree	Agree	Agree	Agree		Agree	Agree	Agree	Agree	Agree		Strong agree	Strong agree	Strong agree	Strong agree	Strong agree		Neutral	Agree	Agree	Agree	Agree	Neutral	Neutral	Neutral		Neutral	Neutral	Neutral	Neutral		Agree	Agree	Agree	Agree	Agree	Agree
158		In campus	Degree	Other programs	Second year	Sponsored by HESLB	Less than 200,000Tsh	Christian	Single		Disgree	Disgree	Neutral	Neutral	Agree		Disgree	Agree	Agree	Agree	Agree		Disgree	Disgree	Neutral	Agree	Strong agree		Agree	Agree	Agree	Strong agree	Agree	Disagree	Disagree	Strong disagree		Neutral	Agree	Neutral	Neutral		Agree	Neutral	Disgree	Neutral	Neutral	Agree
159		Off campus	Degree	Other programs	Second year	Sponsored by HESLB	Less than 200,000Tsh	Christian	Single		Neutral	Neutral	Agree	Strong agree	Strong agree		Agree	Neutral	Agree	Strong agree	Agree		Strong agree	Strong agree	Strong agree	Strong agree	Agree		Neutral	Neutral	Agree	Neutral	Agree	Disagree	Disagree	Strong disagree		Neutral	Agree	Agree	Neutral		Agree	Agree	Agree	Agree	Strong agree	Agree
160		In campus	Degree	Other programs	Second year	Sponsored by HESLB	200,000-500,000Tsh	Christian	Single		Neutral	Disgree	Agree	Agree	Agree		Strong agree	Strong agree	Agree	Agree	Neutral		Neutral	Neutral	Agree	Agree	Agree		Neutral	Neutral	Agree	Agree	Agree	Neutral	Disagree	Strong disagree		Neutral	Agree	Agree	Strong agree		Agree	Agree	Agree	Agree	Agree	Neutral
161		Off campus	Certificate	Health program	Second year	Sponsored by parents	Less than 200,000Tsh	Christian	Single		Agree	Agree	Agree	Agree	Agree		Agree	Agree	Agree	Agree	Agree		Neutral	Agree	Agree	Agree	Agree		Agree	Agree	Neutral	Neutral	Agree	Agree	Disagree	Disagree		Agree	Neutral	Neutral	Agree		Agree	Agree	Neutral	Agree	Neutral	Agree
162		In campus	Certificate	Health program	Fist year	Sponsored by parents	Less than 200,000Tsh	Muslim	Single		Strong agree	Neutral	Agree	Strong agree	Strong agree		Disgree	Strong agree	Strong agree	Strong agree	Strong agree		Strong agree	Strong agree	Strong agree	Strong agree	Neutral		Disagree	Strong agree	Agree	Strong agree	Strong agree	Agree	Agree	Strong agree		Agree	Strong agree	Strong agree	Agree		Strong agree	Agree	Neutral	Neutral	Neutral	Neutral
163		Off campus	Diploma	Health program	Third year	Sponsored by parents	Above 500,000Tsh	Christian	Single		Neutral	Strong disagree	Agree	Strong agree	Strong agree		Strong disagree	Strong agree	Strong disagree	Strong agree	Strong agree		Strong agree	Neutral	Agree	Strong agree	Agree		Neutral	Neutral	Agree	Strong disagree	Strong disagree	Strong disagree	Strong disagree	Strong disagree		Agree	Strong disagree	Agree	Strong agree		Strong disagree	Strong disagree	Neutral	Neutral	Agree	Strong agree
164		Off campus	Diploma	Health program	Third year	Sponsored by parents	Less than 200,000Tsh	Christian	Single		Strong agree	Strong agree	Strong agree	Strong agree	Strong agree		Neutral	Strong agree	Strong agree	Strong agree	Strong agree		Agree	Disgree	Agree	Strong agree	Strong agree		Strong agree	Strong agree	Neutral	Disagree	Disagree	Strong agree	Strong agree	Strong disagree		Strong agree	Strong disagree	Strong agree	Agree		Strong agree	Strong agree	Strong agree	Agree	Strong agree	Neutral
165		Off campus	Diploma	Health program	Third year	Sponsored by parents	Less than 200,000Tsh	Christian	Single		Agree	Neutral	Disgree	Strong agree	Strong agree		Disgree	Strong agree	Strong agree	Strong agree	Strong agree		Strong agree	Strong agree	Strong agree	Strong agree	Strong agree		Strong disagree	Strong agree	Strong agree	Strong agree	Strong disagree	Strong agree	Strong disagree	Strong agree		Strong agree	Agree	Agree	Agree		Strong agree	Strong agree	Strong agree	Strong agree	Disgree	Disgree
166		Off campus	Diploma	Health program	Third year	Sponsored by parents	Less than 200,000Tsh	Christian	Single		Strong agree	Strong agree	Strong agree	Strong agree	Strong agree		Disgree	Strong agree	Strong disagree	Strong agree	Strong agree		Strong disagree	Strong disagree	Neutral	Agree	Strong agree		Disagree	Disagree	Agree	Agree	Agree	Disagree	Disagree	Disagree		Agree	Agree	Agree	Agree		Agree	Agree	Agree	Neutral	Agree	Agree
187		Off campus	Diploma	Health program	Third year	Sponsored by parents	Less than 200,000Tsh	Christian	Single		Strong agree	Strong agree	Strong agree	Strong agree	Strong agree		Neutral	Strong agree	Strong agree	Strong agree	Strong agree		Strong disagree	Strong disagree	Neutral	Neutral	Strong agree		Disagree	Disagree	Disagree	Disagree	Strong disagree	Strong disagree	Strong disagree	Strong disagree		Agree	Agree	Strong agree	Agree		Strong agree	Agree	Neutral	Agree	Strong disagree	Strong disagree
168		In campus	Diploma	Health program	Third year	Sponsored by parents	Less than 200,000Tsh	Muslim	Single		Strong agree	Strong agree	Strong agree	Strong agree	Strong agree		Neutral	Strong agree	Strong agree	Strong agree	Strong agree		Strong disagree	Strong disagree	Agree	Agree	Strong agree		Neutral	Strong disagree	Agree	Strong disagree	Strong disagree	Disagree	Strong disagree	Strong disagree		Strong agree	Strong agree	Strong agree	Strong agree		Agree	Strong agree	Strong agree	Neutral	Agree	Strong agree
169		In campus	Diploma	Health program	Third year	Sponsored by parents	200,000-500,000Tsh	Muslim	Single		Strong agree	Agree	Strong agree	Strong agree	Strong agree		Strong agree	Strong agree	Strong agree	Strong agree	Strong agree		Neutral	Strong disagree	Strong agree	Strong agree	Agree		Strong agree	Strong disagree	Strong disagree	Neutral	Strong disagree	Neutral	Agree	Strong disagree		Strong agree	Neutral	Neutral	Neutral		Strong agree	Strong agree	Agree	Neutral	Neutral	Neutral
170		Off campus	Degree	Health program	Fourth year	Sponsored by HESLB	Less than 200,000Tsh	Christian	Single		Agree	Agree	Agree	Agree	Agree		Agree	Agree	Strong agree	Strong agree	Strong agree		Neutral	Strong agree	Agree	Agree	Strong agree		Agree	Neutral	Strong agree	Neutral	Neutral	Neutral	Strong disagree	Disagree		Agree	Neutral	Neutral	Strong agree		Strong agree	Neutral	Neutral	Neutral	Neutral	Neutral
171		Off campus	Degree	Health program	Fourth year	Sponsored by HESLB	Less than 200,000Tsh	Christian	Single		Disgree	Neutral	Strong disagree	Agree	Disgree		Neutral	Neutral	Strong agree	Strong agree	Strong agree		Agree	Disgree	Agree	Neutral	Strong agree		Strong disagree	Strong disagree	Strong disagree	Disagree	Strong agree	Strong disagree	Disagree	Disagree		Neutral	Disgree	Neutral	Strong agree		Neutral	Disgree	Disgree	Disgree	Disgree	Agree
172		Off campus	Degree	Health program	Fourth year	Sponsored by HESLB	Less than 200,000Tsh	Christian	Single		Agree	Strong agree	Agree	Strong agree	Agree		Strong disagree	Agree	Strong agree	Strong agree	Strong agree		Strong agree	Agree	Agree	Agree	Agree		Neutral	Neutral	Neutral	Neutral	Neutral	Neutral	Strong disagree	Strong disagree		Agree	Agree	Agree	Neutral		Agree	Strong agree	Neutral	Neutral	Neutral	Agree
173		Off campus	Degree	Health program	Fourth year	Sponsored by HESLB	Less than 200,000Tsh	Christian	Single		Strong agree	Strong agree	Disgree	Neutral	Strong agree		Strong agree	Strong agree	Agree	Strong agree	Agree		Agree	Agree	Neutral	Neutral	Agree		Agree	Agree	Neutral	Agree	Neutral	Neutral	Neutral	Neutral		Agree	Agree	Agree	Neutral		Agree	Agree	Neutral	Neutral	Neutral	Neutral
174		Off campus	Degree	Health program	Third year	Sponsored by HESLB	Less than 200,000Tsh	Christian	Single		Agree	Agree	Agree	Agree	Agree		Agree	Agree	Agree	Agree	Agree		Strong agree	Strong agree	Strong agree	Strong agree	Strong agree		Strong disagree	Strong disagree	Disagree	Disagree	Disagree	Strong agree	Agree	Neutral		Neutral	Neutral	Agree	Strong disagree		Neutral	Neutral	Neutral	Disgree	Strong agree	Neutral
175		Off campus	Degree	Health program	Fourth year	Sponsored by parents	Less than 200,000Tsh	Muslim	Married		Agree	Agree	Agree	Strong agree	Agree		Strong agree	Strong agree	Strong agree	Strong agree	Strong agree		Agree	Strong agree	Agree	Agree	Agree		Disagree	Disagree	Disagree	Strong agree	Disagree	Agree	Disagree	Disagree		Agree	Agree	Disgree	Agree		Agree	Agree	Strong disagree	Disgree	Disgree	Disgree
176		Off campus	Degree	Health program	Fourth year	Sponsored by HESLB	Less than 200,000Tsh	Muslim	Married		Strong disagree	Strong agree	Strong agree	Strong agree	Strong agree		Strong agree	Strong agree	Strong agree	Strong agree	Strong agree		Strong agree	Strong agree	Strong agree	Strong agree	Strong disagree		Strong disagree	Neutral	Neutral	Agree	Agree	Strong disagree	Disagree	Strong disagree		Strong disagree	Disgree	Strong disagree	Strong agree		Strong disagree	Strong disagree	Disgree	Strong disagree	Agree	Strong disagree
177		In campus	Degree	Health program	Fourth year	Sponsored by parents	Less than 200,000Tsh	Muslim	Single		Strong disagree	Disgree	Agree	Strong agree	Strong agree		Strong agree	Strong agree	Strong agree	Strong agree	Strong agree		Strong agree	Strong agree	Agree	Agree	Agree		Agree	Agree	Disagree	Agree	Disagree	Agree	Neutral	Disagree		Agree	Strong disagree	Strong agree	Neutral		Strong disagree	Agree	Strong disagree	Strong disagree	Strong disagree	Strong disagree
178		Off campus	Degree	Health program	Fourth year	Sponsored by parents	Less than 200,000Tsh	Christian	Divorce		Strong disagree	Strong disagree	Strong disagree	Strong agree	Neutral		Neutral	Strong agree	Strong agree	Strong agree	Strong agree		Agree	Neutral	Agree	Agree	Strong agree		Disagree	Disagree	Strong disagree	Disagree	Neutral	Disagree	Agree	Agree		Agree	Neutral	Agree	Agree		Agree	Agree	Agree	Agree	Disgree	Neutral
179		In campus	Degree	Health program	Fourth year	Sponsored by HESLB	Less than 200,000Tsh	Muslim	Single		Strong disagree	Strong disagree	Disgree	Strong disagree	Strong disagree		Strong disagree	Disgree	Disgree	Strong disagree	Strong disagree		Disgree	Strong disagree	Disgree	Strong disagree	Strong disagree		Disagree	Disagree	Strong disagree	Agree	Disagree	Disagree	Agree	Strong agree		Strong disagree	Agree	Strong disagree	Disgree		Neutral	Strong disagree	Agree	Neutral	Disgree	Disgree
180		In campus	Diploma	Health program	Third year	Sponsored by parents	Less than 200,000Tsh	Christian	Single		Agree	Strong agree	Strong agree	Strong agree	Strong agree		Strong agree	Strong agree	Strong agree	Strong agree	Strong agree		Strong agree	Strong agree	Strong agree	Strong agree	Strong agree		Neutral	Neutral	Neutral	Neutral	Disagree	Disagree	Disagree	Disagree		Neutral	Neutral	Agree	Neutral		Strong agree	Strong agree	Strong agree	Neutral	Neutral	Disgree
181		Off campus	Diploma	Health program	Third year	Sponsored by parents	Less than 200,000Tsh	Christian	Single		Strong disagree	Strong disagree	Neutral	Neutral	Agree		Neutral	Agree	Neutral	Strong agree	Strong agree		Agree	Neutral	Neutral	Agree	Agree		Disagree	Neutral	Agree	Strong disagree	Neutral	Disagree	Disagree	Disagree		Strong disagree	Strong disagree	Disgree	Disgree		Strong disagree	Strong agree	Disgree	Neutral	Neutral	Agree
182		Off campus	Diploma	Health program	Third year	Sponsored by parents	Less than 200,000Tsh	Muslim	Single		Agree	Strong agree	Strong agree	Strong agree	Strong agree		Strong disagree	Strong agree	Strong agree	Strong agree	Strong agree		Strong agree	Disgree	Agree	Strong agree	Strong agree		Strong disagree	Agree	Strong disagree	Neutral	Strong disagree	Strong disagree	Agree	Strong disagree		Agree	Agree	Agree	Agree		Strong agree	Agree	Neutral	Neutral	Neutral	Agree
183		Off campus	Diploma	Health program	Third year	Sponsored by parents	Less than 200,000Tsh	Christian	Single		Strong agree	Strong agree	Agree	Strong agree	Strong agree		Neutral	Strong agree	Strong agree	Strong agree	Strong agree		Strong disagree	Strong disagree	Agree	Neutral	Agree		Disagree	Strong disagree	Agree	Disagree	Agree	Disagree	Strong disagree	Neutral		Strong agree	Strong agree	Strong agree	Strong agree		Strong agree	Strong agree	Strong agree	Agree	Agree	Agree
184		Off campus	Diploma	Health program	Third year	Sponsored by parents	Above 500,000Tsh	Christian	Single		Agree	Strong agree	Agree	Agree	Strong agree		Neutral	Strong agree	Strong agree	Strong agree	Strong agree		Strong disagree	Strong disagree	Agree	Strong agree	Agree		Strong disagree	Disagree	Agree	Strong disagree	Neutral	Agree	Strong disagree	Strong disagree		Agree	Strong agree	Strong agree	Strong agree		Disgree	Agree	Strong agree	Strong disagree	Agree	Agree
185		In campus	Diploma	Health program	Fist year	Sponsored by employer	200,000-500,000Tsh	Christian	Married		Strong disagree	Strong agree	Strong agree	Disgree	Strong agree		Strong agree	Strong agree	Strong agree	Agree	Strong agree		Strong agree	Strong agree	Agree	Agree	Strong agree		Disagree	Disagree	Agree	Neutral	Agree	Strong disagree	Strong disagree	Strong disagree		Agree	Agree	Strong agree	Agree		Agree	Agree	Disgree	Disgree	Disgree	Disgree
186		Off campus	Diploma	Health program	Third year	Sponsored by parents	Less than 200,000Tsh	Christian	Single		Agree	Disgree	Neutral	Neutral	Strong agree		Disgree	Strong agree	Disgree	Strong agree	Neutral		Strong agree	Strong disagree	Strong agree	Strong agree	Strong agree		Strong disagree	Neutral	Agree	Agree	Strong agree	Strong disagree	Strong disagree	Agree		Disgree	Strong agree	Strong disagree	Strong agree		Agree	Strong disagree	Agree	Strong disagree	Strong disagree	Strong disagree
187		In campus	Diploma	Health program	Third year	Sponsored by HESLB	Less than 200,000Tsh	Christian	Single		Agree	Strong agree	Agree	Strong agree	Strong agree		Strong agree	Strong agree	Strong agree	Strong agree	Strong agree		Strong agree	Strong agree	Agree	Neutral	Agree		Disagree	Disagree	Disagree	Disagree	Disagree	Strong disagree	Strong disagree	Strong disagree		Strong agree	Disgree	Neutral	Neutral		Neutral	Strong agree	Strong agree	Neutral	Neutral	Neutral
188		In campus	Diploma	Health program	Third year	Sponsored by parents	Less than 200,000Tsh	Christian	Single		Neutral	Neutral	Neutral	Agree	Strong agree		Disgree	Neutral	Strong agree	Strong agree	Strong agree		Neutral	Neutral	Strong agree	Strong agree	Strong agree		Neutral	Strong disagree	Strong disagree	Strong disagree	Neutral	Neutral	Neutral	Strong disagree		Strong agree	Strong agree	Strong agree	Strong agree		Strong agree	Strong agree	Strong agree	Neutral	Neutral	Neutral
189		Off campus	Diploma	Health program	Third year	Sponsored by parents	Less than 200,000Tsh	Christian	Married		Strong agree	Strong agree	Neutral	Strong agree	Strong agree		Strong agree	Strong agree	Strong agree	Strong agree	Strong agree		Strong agree	Neutral	Agree	Neutral	Agree		Neutral	Agree	Strong disagree	Neutral	Neutral	Strong disagree	Strong disagree	Strong disagree		Agree	Neutral	Neutral	Neutral		Agree	Strong agree	Strong agree	Neutral	Neutral	Neutral
190		Off campus	Degree	Health program	Third year	Sponsored by HESLB	Less than 200,000Tsh	Christian	Single		Agree	Strong agree	Neutral	Agree	Disgree		Neutral	Agree	Agree	Agree	Disgree		Neutral	Agree	Agree	Agree	Neutral		Neutral	Disagree	Disagree	Disagree	Disagree	Disagree	Neutral	Disagree		Agree	Neutral	Agree	Disgree		Agree	Agree	Neutral	Neutral	Agree	Disgree
191		Off campus	Certificate	Health program	Second year	Sponsored by parents	Less than 200,000Tsh	Christian	Single		Neutral	Strong agree	Strong disagree	Strong agree	Neutral		Strong agree	Strong agree	Strong agree	Strong agree	Neutral		Disgree	Neutral	Agree	Strong agree	Strong agree		Disagree	Disagree	Strong disagree	Neutral	Strong disagree	Strong agree	Strong disagree	Strong disagree		Strong disagree	Disgree	Neutral	Neutral		Strong disagree	Disgree	Neutral	Neutral	Neutral	Neutral
192		Off campus	Degree	Health program	Fourth year	Sponsored by parents	Less than 200,000Tsh	Christian	Single		Agree	Agree	Agree	Agree	Agree		Agree	Agree	Disgree	Strong agree	Strong agree		Disgree	Disgree	Disgree	Neutral	Agree		Disagree	Strong disagree	Strong disagree	Disagree	Strong disagree	Strong disagree	Strong disagree	Disagree		Agree	Agree	Agree	Neutral		Neutral	Neutral	Strong disagree	Disgree	Strong disagree	Strong disagree
193		Off campus	Degree	Health program	Fourth year	Sponsored by HESLB	Less than 200,000Tsh	Christian	Single		Strong agree	Strong agree	Neutral	Strong agree	Strong disagree		Strong agree	Strong agree	Strong agree	Strong agree	Strong agree		Strong agree	Neutral	Strong agree	Strong agree	Strong agree		Neutral	Strong disagree	Agree	Agree	Neutral	Agree	Strong agree	Strong agree		Strong agree	Neutral	Strong agree	Strong agree		Neutral	Neutral	Agree	Agree	Neutral	Neutral
194		Off campus	Degree	Health program	Fourth year	Sponsored by HESLB	Less than 200,000Tsh	Muslim	Single		Strong disagree	Neutral	Strong disagree	Strong disagree	Strong disagree		Strong disagree	Strong disagree	Neutral	Strong disagree	Neutral		Strong disagree	Neutral	Strong disagree	Agree	Strong disagree		Strong disagree	Disagree	Strong disagree	Strong disagree	Disagree	Strong disagree	Disagree	Strong disagree		Strong disagree	Strong disagree	Disgree	Strong disagree		Strong disagree	Strong disagree	Disgree	Strong agree	Strong disagree	Disgree
195		Off campus	Degree	Health program	Fourth year	Sponsored by HESLB	Less than 200,000Tsh	Christian	Single		Agree	Strong agree	Agree	Strong agree	Strong agree		Strong disagree	Strong agree	Strong agree	Strong agree	Strong agree		Neutral	Agree	Agree	Agree	Strong agree		Disagree	Disagree	Agree	Agree	Agree	Agree	Neutral	Agree		Strong agree	Strong agree	Strong agree	Strong agree		Agree	Agree	Neutral	Neutral	Neutral	Neutral
196		Off campus	Degree	Health program	Fourth year	Sponsored by HESLB	Less than 200,000Tsh	Christian	Single		Agree	Strong agree	Strong agree	Strong agree	Strong agree		Strong disagree	Strong agree	Strong agree	Strong agree	Strong agree		Strong agree	Agree	Agree	Agree	Agree		Strong disagree	Strong disagree	Strong disagree	Strong disagree	Strong disagree	Strong disagree	Strong disagree	Strong disagree		Agree	Neutral	Agree	Agree		Strong agree	Strong agree	Agree	Neutral	Neutral	Neutral
197		Off campus	Degree	Health program	Fourth year	Sponsored by HESLB	Above 500,000Tsh	Christian	Single		Neutral	Agree	Agree	Strong agree	Strong agree		Strong agree	Strong agree	Strong agree	Strong agree	Strong agree		Agree	Strong agree	Strong agree	Strong agree	Strong agree		Strong disagree	Disagree	Disagree	Disagree	Neutral	Strong disagree	Strong disagree	Strong disagree		Agree	Strong agree	Neutral	Agree		Strong agree	Strong agree	Strong agree	Agree	Strong agree	Agree
198		Off campus	Degree	Health program	Third year	Others	Less than 200,000Tsh	Christian	Married		Agree	Agree	Agree	Agree	Agree		Agree	Agree	Agree	Agree	Agree		Agree	Agree	Agree	Agree	Agree		Disagree	Disagree	Disagree	Disagree	Disagree	Disagree	Disagree	Disagree		Agree	Disgree	Disgree	Agree		Agree	Agree	Agree	Agree	Agree	Agree
199		Off campus	Degree	Health program	Fourth year	Sponsored by HESLB	Less than 200,000Tsh	Christian	Single		Agree	Agree	Agree	Strong agree	Strong agree		Strong disagree	Strong agree	Strong agree	Strong agree	Strong agree		Disgree	Neutral	Agree	Neutral	Agree		Strong disagree	Strong disagree	Strong disagree	Disagree	Neutral	Strong disagree	Strong disagree	Strong disagree		Neutral	Disgree	Disgree	Disgree		Strong agree	Agree	Agree	Agree	Neutral	Agree
200		Off campus	Degree	Health program	Fourth year	Sponsored by HESLB	Less than 200,000Tsh	Christian	Single		Strong agree	Strong agree	Strong agree	Strong agree	Strong agree		Strong agree	Strong agree	Strong agree	Strong agree	Strong agree		Disgree	Disgree	Strong agree	Agree	Strong disagree		Strong disagree	Disagree	Disagree	Agree	Strong disagree	Strong disagree	Strong disagree	Strong disagree		Strong agree	Disgree	Strong disagree	Disgree		Strong agree	Strong agree	Strong agree	Strong disagree	Disgree	Strong disagree
201		Off campus	Degree	Health program	Fourth year	Sponsored by parents	Less than 200,000Tsh	Christian	Single		Strong agree	Strong agree	Strong agree	Strong agree	Strong agree		Strong disagree	Strong agree	Strong agree	Strong agree	Strong agree		Neutral	Agree	Agree	Neutral	Agree		Strong disagree	Neutral	Neutral	Agree	Disagree	Strong disagree	Strong disagree	Agree		Strong agree	Strong disagree	Strong disagree	Strong disagree		Strong agree	Strong agree	Strong agree	Neutral	Neutral	Neutral
202		Off campus	Degree	Health program	Fourth year	Sponsored by HESLB	Less than 200,000Tsh	Christian	Single		Agree	Agree	Agree	Strong agree	Strong agree		Agree	Agree	Agree	Agree	Strong agree		Agree	Disgree	Agree	Agree	Strong agree		Disagree	Disagree	Disagree	Disagree	Disagree	Disagree	Disagree	Disagree		Disgree	Neutral	Disgree	Disgree		Strong agree	Strong agree	Neutral	Neutral	Neutral	Neutral
203		Off campus	Degree	Health program	Fourth year	Sponsored by HESLB	Less than 200,000Tsh	Christian	Single		Neutral	Agree	Strong disagree	Agree	Agree		Strong disagree	Disgree	Agree	Agree	Strong agree		Agree	Disgree	Agree	Neutral	Neutral		Neutral	Disagree	Neutral	Agree	Neutral	Disagree	Disagree	Strong disagree		Agree	Agree	Agree	Neutral		Agree	Agree	Neutral	Disgree	Neutral	Neutral
204		In campus	Degree	Health program	Fourth year	Sponsored by parents	Less than 200,000Tsh	Christian	Single		Strong disagree	Strong disagree	Strong disagree	Strong disagree	Strong disagree		Strong disagree	Strong agree	Strong agree	Strong agree	Strong agree		Strong agree	Strong agree	Strong agree	Agree	Strong agree		Strong agree	Strong disagree	Strong disagree	Strong agree	Strong disagree	Strong disagree	Strong disagree	Strong disagree		Strong agree	Strong agree	Strong agree	Strong agree		Strong agree	Strong agree	Strong agree	Strong disagree	Strong disagree	Strong disagree
205		Off campus	Degree	Health program	Fourth year	Sponsored by parents	Less than 200,000Tsh	Christian	Single		Agree	Strong agree	Strong agree	Strong agree	Agree		Strong agree	Strong agree	Strong agree	Strong agree	Strong agree		Agree	Neutral	Agree	Strong agree	Strong agree		Neutral	Strong disagree	Strong disagree	Neutral	Disagree	Strong disagree	Strong disagree	Strong disagree		Strong agree	Strong agree	Strong agree	Strong agree		Strong agree	Strong agree	Strong agree	Disgree	Neutral	Strong disagree
206		Off campus	Degree	Health program	Third year	Sponsored by HESLB	Less than 200,000Tsh	Christian	Single		Agree	Agree	Agree	Strong agree	Strong agree		Strong agree	Strong agree	Strong agree	Strong agree	Agree		Agree	Agree	Strong agree	Agree	Strong agree		Disagree	Strong disagree	Strong disagree	Disagree	Disagree	Strong disagree	Strong disagree	Strong disagree		Agree	Agree	Agree	Disgree		Disgree	Agree	Agree	Disgree	Agree	Agree
207		Off campus	Degree	Health program	Fourth year	Sponsored by parents	200,000-500,000Tsh	Christian	Single		Strong agree	Strong agree	Strong agree	Strong agree	Strong agree		Neutral	Agree	Strong agree	Strong agree	Strong agree		Agree	Strong agree	Agree	Strong agree	Strong agree		Disagree	Strong disagree	Strong disagree	Strong agree	Agree	Disagree	Disagree	Disagree		Strong agree	Disgree	Agree	Agree		Disgree	Agree	Agree	Disgree	Agree	Neutral
208		Off campus	Degree	Health program	Fourth year	Sponsored by parents	Less than 200,000Tsh	Muslim	Single		Neutral	Agree	Agree	Strong agree	Strong agree		Agree	Strong agree	Strong agree	Strong agree	Strong agree		Strong agree	Agree	Agree	Agree	Strong agree		Agree	Strong disagree	Strong disagree	Disagree	Disagree	Disagree	Strong disagree	Strong disagree		Agree	Strong disagree	Agree	Agree		Agree	Strong agree	Strong disagree	Disgree	Disgree	Disgree
209		Off campus	Degree	Health program	Third year	Sponsored by parents	200,000-500,000Tsh	Christian	Single		Agree	Agree	Disgree	Agree	Agree		Agree	Agree	Agree	Agree	Agree		Agree	Agree	Agree	Agree	Agree		Agree	Disagree	Agree	Agree	Agree	Agree	Disagree	Disagree		Agree	Neutral	Disgree	Disgree		Disgree	Disgree	Agree	Neutral	Neutral	Agree
210		In campus	Degree	Health program	Third year	Sponsored by parents	Less than 200,000Tsh	Christian	Single		Agree	Strong agree	Agree	Strong agree	Agree		Neutral	Strong agree	Strong agree	Strong agree	Strong agree		Strong agree	Agree	Neutral	Agree	Agree		Strong disagree	Disagree	Strong disagree	Neutral	Strong disagree	Disagree	Strong disagree	Strong disagree		Disgree	Strong disagree	Strong disagree	Strong disagree		Neutral	Neutral	Agree	Disgree	Disgree	Neutral
211		Off campus	Postgraduate	Health program	Third year	Others	200,000-500,000Tsh	Christian	Single		Agree	Strong agree	Agree	Strong agree	Strong agree		Agree	Strong agree	Strong agree	Strong agree	Agree		Agree	Agree	Agree	Neutral	Strong agree		Strong agree	Strong agree	Strong agree	Strong agree	Strong agree	Neutral	Agree	Strong disagree		Agree	Neutral	Neutral	Neutral		Agree	Disgree	Strong disagree	Agree	Agree	Agree
212		Off campus	Degree	Health program	Third year	Sponsored by HESLB	Less than 200,000Tsh	Christian	Single		Agree	Strong agree	Strong agree	Strong agree	Strong agree		Agree	Strong agree	Strong agree	Strong agree	Strong agree		Strong agree	Strong agree	Strong disagree	Agree	Strong disagree		Strong disagree	Strong disagree	Strong disagree	Neutral	Strong disagree	Strong disagree	Strong disagree	Strong disagree		Neutral	Strong disagree	Strong disagree	Neutral		Neutral	Strong agree	Strong disagree	Strong disagree	Agree	Strong disagree
213		Off campus	Degree	Health program	Third year	Sponsored by HESLB	Less than 200,000Tsh	Muslim	Single		Agree	Agree	Agree	Agree	Agree		Agree	Strong agree	Agree	Strong agree	Strong agree		Agree	Agree	Agree	Agree	Strong agree		Disagree	Disagree	Disagree	Agree	Strong disagree	Strong disagree	Strong disagree	Strong disagree		Strong agree	Disgree	Disgree	Disgree		Disgree	Strong agree	Agree	Disgree	Disgree	Strong disagree
214		Off campus	Degree	Health program	Fourth year	Sponsored by parents	200,000-500,000Tsh	Muslim	Single		Agree	Agree	Agree	Strong agree	Strong agree		Agree	Agree	Agree	Agree	Strong agree		Agree	Strong agree	Strong agree	Strong agree	Strong agree		Agree	Strong agree	Agree	Agree	Agree	Agree	Neutral	Agree		Strong agree	Strong agree	Strong agree	Agree		Agree	Neutral	Agree	Agree	Agree	Neutral
215		Off campus	Degree	Health program	Third year	Sponsored by HESLB	Less than 200,000Tsh	Christian	Single		Agree	Agree	Disgree	Agree	Agree		Disgree	Agree	Agree	Strong agree	Agree		Strong agree	Agree	Agree	Disgree	Agree		Disagree	Disagree	Disagree	Disagree	Disagree	Disagree	Strong disagree	Strong disagree		Agree	Strong disagree	Disgree	Neutral		Disgree	Agree	Disgree	Disgree	Disgree	Disgree
216		Off campus	Degree	Health program	Third year	Sponsored by HESLB	200,000-500,000Tsh	Christian	Single		Strong agree	Strong agree	Strong agree	Strong agree	Strong agree		Strong agree	Strong agree	Strong agree	Strong agree	Strong agree		Neutral	Neutral	Strong agree	Neutral	Strong agree		Strong disagree	Strong disagree	Strong disagree	Neutral	Neutral	Neutral	Neutral	Strong disagree		Strong disagree	Strong disagree	Strong agree	Neutral		Neutral	Strong agree	Strong agree	Strong disagree	Strong disagree	Neutral
217		In campus	Degree	Other programs	Second year	Sponsored by parents	Less than 200,000Tsh	Christian	Single		Strong agree	Strong agree	Strong agree	Strong agree	Strong agree		Strong agree	Strong agree	Strong agree	Strong agree	Strong agree		Strong agree	Strong agree	Strong agree	Strong agree	Strong agree		Strong agree	Strong agree	Strong agree	Strong agree	Agree	Agree	Strong agree	Strong agree		Strong agree	Neutral	Neutral	Strong agree		Strong agree	Strong agree	Strong agree	Strong agree	Strong agree	Strong agree
218		Off campus	Degree	Other programs	Third year	Sponsored by employer	Above 500,000Tsh	Muslim	Married		Strong agree	Strong agree	Strong agree	Strong agree	Strong agree		Strong agree	Strong agree	Strong agree	Strong agree	Strong agree		Strong agree	Agree	Strong agree	Neutral	Strong agree		Strong agree	Agree	Neutral	Strong agree	Disagree	Strong agree	Neutral	Strong disagree		Strong agree	Agree	Neutral	Neutral		Strong agree	Strong agree	Strong agree	Strong agree	Strong agree	Strong agree
219		In campus	Degree	Other programs	Third year	Sponsored by HESLB	200,000-500,000Tsh	Christian	Single		Strong agree	Strong agree	Strong agree	Strong agree	Strong agree		Strong agree	Strong agree	Strong agree	Strong agree	Strong agree		Agree	Neutral	Strong agree	Strong agree	Agree		Agree	Disagree	Neutral	Strong agree	Strong agree	Strong agree	Strong agree	Strong agree		Strong agree	Neutral	Strong agree	Neutral		Strong agree	Agree	Neutral	Strong agree	Strong agree	Agree
220		In campus	Degree	Other programs	Fist year	Sponsored by HESLB	200,000-500,000Tsh	Christian	Single		Strong agree	Strong agree	Strong agree	Agree	Agree		Strong agree	Strong agree	Strong agree	Strong agree	Strong agree		Strong agree	Agree	Strong agree	Neutral	Agree		Agree	Agree	Disagree	Strong agree	Strong agree	Agree	Agree	Disagree		Strong agree	Strong agree	Strong agree	Strong agree		Strong agree	Strong agree	Agree	Agree	Strong agree	Strong agree
221		In campus	Degree	Other programs	Fist year	Sponsored by HESLB	Less than 200,000Tsh	Christian	Single		Strong agree	Strong agree	Strong agree	Strong agree	Strong agree		Strong agree	Strong agree	Strong agree	Strong agree	Strong agree		Strong agree	Strong agree	Strong agree	Strong agree	Strong agree		Strong agree	Strong agree	Strong agree	Strong agree	Strong agree	Agree	Agree	Strong disagree		Strong agree	Strong agree	Strong agree	Strong agree		Strong agree	Strong agree	Strong agree	Strong agree	Neutral	Strong agree
222		In campus	Degree	Other programs	Second year	Sponsored by parents	Less than 200,000Tsh	Christian	Single		Strong agree	Strong agree	Strong agree	Strong agree	Strong agree		Strong agree	Strong agree	Strong agree	Strong agree	Strong agree		Strong agree	Strong agree	Strong agree	Strong agree	Strong agree		Strong agree	Strong agree	Strong agree	Strong agree	Strong agree	Strong agree	Strong agree	Strong disagree		Strong agree	Strong agree	Strong agree	Strong agree		Strong agree	Strong agree	Neutral	Strong agree	Neutral	Strong agree
223		In campus	Degree	Other programs	Third year	Sponsored by HESLB	Less than 200,000Tsh	Christian	Single		Strong agree	Strong agree	Strong agree	Strong agree	Strong agree		Strong agree	Strong agree	Strong agree	Strong agree	Strong agree		Strong agree	Strong agree	Strong agree	Strong agree	Strong agree		Strong agree	Agree	Neutral	Strong agree	Strong agree	Strong agree	Strong disagree	Strong agree		Strong agree	Strong agree	Strong agree	Strong agree		Strong agree	Agree	Neutral	Neutral	Neutral	Neutral
224		In campus	Degree	Other programs	Third year	Sponsored by HESLB	Less than 200,000Tsh	Christian	Single		Strong agree	Strong agree	Strong agree	Strong agree	Strong agree		Strong agree	Strong agree	Strong agree	Strong agree	Strong agree		Strong agree	Agree	Strong agree	Strong agree	Strong agree		Strong agree	Neutral	Neutral	Neutral	Agree	Agree	Strong agree	Strong disagree		Strong agree	Neutral	Strong agree	Strong agree		Strong agree	Strong agree	Strong agree	Strong agree	Strong agree	Strong agree
225		In campus	Degree	Other programs	Third year	Sponsored by HESLB	Less than 200,000Tsh	Christian	Single		Strong agree	Disgree	Agree	Strong agree	Strong agree		Neutral	Strong agree	Strong agree	Strong agree	Neutral		Strong disagree	Neutral	Neutral	Neutral	Neutral		Disagree	Disagree	Neutral	Neutral	Strong disagree	Strong disagree	Disagree	Strong disagree		Disgree	Strong agree	Neutral	Neutral		Strong agree	Strong agree	Strong agree	Neutral	Neutral	Neutral
226		In campus	Degree	Other programs	Second year	Sponsored by HESLB	200,000-500,000Tsh	Christian	Single		Agree	Strong agree	Agree	Strong agree	Strong agree		Strong agree	Strong agree	Agree	Strong agree	Agree		Agree	Agree	Neutral	Neutral	Agree		Agree	Agree	Strong agree	Disagree	Disagree	Neutral	Neutral	Neutral		Agree	Strong agree	Neutral	Disgree		Disgree	Disgree	Disgree	Neutral	Neutral	Neutral
227		In campus	Degree	Other programs	Second year	Sponsored by HESLB	Less than 200,000Tsh	Christian	Single		Strong agree	Strong agree	Strong agree	Agree	Strong agree		Agree	Strong agree	Strong agree	Agree	Strong agree		Neutral	Neutral	Neutral	Agree	Agree		Agree	Agree	Agree	Neutral	Agree	Agree	Neutral	Agree		Disgree	Disgree	Neutral	Disgree		Disgree	Disgree	Disgree	Neutral	Neutral	Neutral
228		In campus	Degree	Other programs	Second year	Sponsored by HESLB	Less than 200,000Tsh	Muslim	Single		Strong agree	Strong agree	Strong agree	Strong agree	Agree		Strong agree	Strong agree	Strong agree	Agree	Agree		Agree	Agree	Agree	Disgree	Disgree		Agree	Agree	Agree	Strong agree	Neutral	Neutral	Agree	Strong agree		Disgree	Disgree	Neutral	Neutral		Agree	Agree	Neutral	Neutral	Neutral	Neutral
229		In campus	Degree	Other programs	Second year	Sponsored by HESLB	Less than 200,000Tsh	Christian	Single		Strong agree	Strong agree	Strong agree	Strong agree	Strong agree		Strong agree	Strong agree	Strong agree	Strong agree	Strong agree		Agree	Agree	Strong agree	Agree	Agree		Neutral	Neutral	Agree	Agree	Neutral	Agree	Agree	Agree		Agree	Agree	Neutral	Agree		Agree	Neutral	Neutral	Disgree	Disgree	Neutral
230		In campus	Degree	Other programs	Second year	Sponsored by HESLB	200,000-500,000Tsh	Christian	Single		Agree	Agree	Strong agree	Agree	Strong agree		Agree	Strong agree	Agree	Agree	Strong agree		Agree	Agree	Agree	Strong agree	Agree		Neutral	Agree	Agree	Agree	Neutral	Agree	Neutral	Neutral		Agree	Agree	Strong agree	Agree		Agree	Neutral	Neutral	Neutral	Agree	Strong agree
231		In campus	Degree	Other programs	Second year	Sponsored by HESLB	Less than 200,000Tsh	Christian	Single		Strong agree	Agree	Agree	Agree	Strong agree		Agree	Agree	Agree	Strong agree	Agree		Agree	Agree	Neutral	Disgree	Disgree		Agree	Agree	Agree	Agree	Neutral	Agree	Disagree	Disagree		Agree	Neutral	Neutral	Disgree		Agree	Disgree	Disgree	Neutral	Neutral	Agree
232		In campus	Diploma	Other programs	Second year	Sponsored by parents	Less than 200,000Tsh	Muslim	Single		Agree	Agree	Agree	Neutral	Agree		Agree	Agree	Agree	Agree	Agree		Agree	Strong agree	Agree	Agree	Strong agree		Agree	Neutral	Agree	Agree	Neutral	Neutral	Agree	Neutral		Neutral	Agree	Agree	Agree		Agree	Agree	Neutral	Agree	Neutral	Agree
233		In campus	Diploma	Other programs	Third year	Sponsored by parents	Less than 200,000Tsh	Christian	Single		Agree	Agree	Agree	Agree	Agree		Agree	Neutral	Neutral	Neutral	Agree		Agree	Agree	Neutral	Disgree	Neutral		Agree	Agree	Neutral	Agree	Neutral	Agree	Neutral	Neutral		Neutral	Agree	Disgree	Neutral		Agree	Neutral	Disgree	Agree	Neutral	Disgree
234		In campus	Degree	Other programs	Fist year	Others	Less than 200,000Tsh	Muslim	Single		Agree	Neutral	Agree	Neutral	Agree		Agree	Agree	Agree	Neutral	Agree		Neutral	Agree	Agree	Disgree	Neutral		Agree	Neutral	Disagree	Agree	Neutral	Agree	Agree	Agree		Agree	Neutral	Neutral	Agree		Agree	Agree	Agree	Agree	Neutral	Neutral
235		In campus	Diploma	Other programs	Fist year	Sponsored by parents	Less than 200,000Tsh	Christian	Single		Agree	Agree	Agree	Agree	Neutral		Agree	Agree	Neutral	Agree	Neutral		Agree	Neutral	Neutral	Agree	Neutral		Agree	Neutral	Neutral	Neutral	Agree	Neutral	Neutral	Disagree		Agree	Neutral	Disgree	Neutral		Agree	Neutral	Disgree	Disgree	Neutral	Disgree
236		In campus	Diploma	Other programs	Fist year	Sponsored by HESLB	Less than 200,000Tsh	Christian	Single		Agree	Agree	Agree	Strong agree	Agree		Agree	Agree	Agree	Strong agree	Agree		Agree	Neutral	Agree	Neutral	Agree		Agree	Agree	Neutral	Neutral	Neutral	Agree	Neutral	Agree		Agree	Neutral	Neutral	Agree		Agree	Neutral	Disgree	Strong disagree	Disgree	Disgree
237		In campus	Degree	Other programs	Fist year	Sponsored by parents	200,000-500,000Tsh	Christian	Single		Neutral	Agree	Agree	Strong agree	Strong agree		Agree	Agree	Agree	Strong agree	Agree		Neutral	Agree	Agree	Agree	Agree		Disagree	Strong disagree	Neutral	Neutral	Neutral	Neutral	Neutral	Neutral		Agree	Agree	Strong agree	Agree		Disgree	Neutral	Strong agree	Strong agree	Neutral	Agree
238		In campus	Degree	Other programs	Fist year	Sponsored by HESLB	Less than 200,000Tsh	Christian	Single		Strong agree	Strong agree	Neutral	Strong agree	Agree		Strong agree	Strong agree	Strong disagree	Strong agree	Strong disagree		Agree	Neutral	Agree	Agree	Strong agree		Strong disagree	Strong disagree	Disagree	Strong disagree	Strong disagree	Strong disagree	Strong disagree	Agree		Agree	Neutral	Agree	Agree		Strong agree	Strong agree	Strong agree	Neutral	Neutral	Agree
239		In campus	Degree	Other programs	Fist year	Sponsored by HESLB	Less than 200,000Tsh	Christian	Single		Neutral	Strong agree	Neutral	Strong agree	Agree		Strong agree	Strong agree	Strong disagree	Strong agree	Strong disagree		Strong agree	Neutral	Neutral	Neutral	Neutral		Neutral	Neutral	Neutral	Strong agree	Neutral	Neutral	Neutral	Strong agree		Agree	Neutral	Neutral	Neutral		Neutral	Neutral	Neutral	Disgree	Strong agree	Neutral
240		In campus	Degree	Other programs	Second year	Sponsored by HESLB	Less than 200,000Tsh	Muslim	Single		Strong disagree	Neutral	Neutral	Strong agree	Strong agree		Strong agree	Strong agree	Strong agree	Strong agree	Strong agree		Neutral	Strong disagree	Neutral	Strong agree	Strong agree		Neutral	Neutral	Neutral	Strong agree	Strong agree	Neutral	Strong disagree	Strong disagree		Strong agree	Neutral	Strong agree	Strong disagree		Strong disagree	Strong disagree	Neutral	Agree	Agree	Neutral
241		In campus	Degree	Other programs	Fist year	Sponsored by parents	Less than 200,000Tsh	Christian	Single		Strong disagree	Strong disagree	Strong disagree	Strong agree	Strong agree		Strong disagree	Strong agree	Neutral	Strong agree	Strong agree		Strong agree	Strong disagree	Strong agree	Strong agree	Strong agree		Strong disagree	Strong agree	Strong disagree	Strong disagree	Strong agree	Strong disagree	Strong disagree	Strong disagree		Strong agree	Strong agree	Strong agree	Strong disagree		Strong disagree	Strong agree	Strong agree	Strong disagree	Neutral	Neutral
242		In campus	Degree	Other programs	Fist year	Sponsored by HESLB	Less than 200,000Tsh	Christian	Single		Neutral	Agree	Disgree	Strong agree	Strong agree		Neutral	Strong agree	Neutral	Strong agree	Strong agree		Strong agree	Agree	Agree	Strong agree	Strong agree		Disagree	Disagree	Neutral	Agree	Neutral	Neutral	Neutral	Disagree		Strong agree	Disgree	Neutral	Neutral		Agree	Strong agree	Strong agree	Disgree	Disgree	Disgree
243		In campus	Degree	Other programs	Third year	Others	Less than 200,000Tsh	Christian	Single		Strong disagree	Strong disagree	Neutral	Neutral	Neutral		Agree	Strong disagree	Agree	Strong agree	Agree		Strong disagree	Strong disagree	Neutral	Neutral	Neutral		Strong disagree	Neutral	Strong disagree	Neutral	Neutral	Strong disagree	Strong disagree	Strong disagree		Agree	Neutral	Agree	Agree		Neutral	Disgree	Neutral	Neutral	Neutral	Neutral
244		In campus	Degree	Other programs	Second year	Sponsored by parents	Less than 200,000Tsh	Muslim	Single		Strong disagree	Strong disagree	Disgree	Disgree	Neutral		Agree	Disgree	Agree	Strong agree	Strong agree		Disgree	Disgree	Neutral	Neutral	Disgree		Strong disagree	Neutral	Disagree	Neutral	Neutral	Disagree	Disagree	Strong disagree		Agree	Neutral	Agree	Strong agree		Agree	Strong agree	Agree	Neutral	Neutral	Neutral
245		In campus	Degree	Other programs	Fist year	Sponsored by HESLB	Less than 200,000Tsh	Christian	Single		Agree	Strong agree	Agree	Strong agree	Agree		Strong agree	Strong agree	Strong agree	Strong agree	Strong agree		Strong agree	Strong agree	Strong agree	Strong agree	Strong agree		Agree	Agree	Agree	Disagree	Strong agree	Agree	Strong agree	Agree		Strong agree	Strong agree	Strong agree	Strong agree		Strong agree	Strong agree	Strong agree	Strong agree	Strong agree	Strong agree
246		In campus	Degree	Other programs	Fist year	Sponsored by HESLB	Less than 200,000Tsh	Muslim	Single		Strong agree	Strong agree	Strong agree	Strong agree	Strong agree		Strong disagree	Strong agree	Strong agree	Strong agree	Strong agree		Strong agree	Strong agree	Strong agree	Strong agree	Strong agree		Strong disagree	Strong disagree	Strong disagree	Neutral	Strong disagree	Neutral	Neutral	Strong disagree		Strong agree	Agree	Strong agree	Strong agree		Strong agree	Strong agree	Strong agree	Agree	Agree	Agree
247		In campus	Diploma	Other programs	Second year	Sponsored by parents	Less than 200,000Tsh	Christian	Single		Disgree	Agree	Agree	Strong agree	Agree		Neutral	Agree	Agree	Neutral	Disgree		Agree	Agree	Strong agree	Agree	Agree		Neutral	Disagree	Agree	Neutral	Neutral	Agree	Disagree	Strong disagree		Neutral	Strong disagree	Agree	Strong agree		Neutral	Agree	Strong agree	Strong agree	Strong agree	Strong agree
248		In campus	Degree	Other programs	Fist year	Sponsored by HESLB	Less than 200,000Tsh	Christian	Single		Disgree	Agree	Disgree	Agree	Strong agree		Strong disagree	Agree	Neutral	Agree	Agree		Agree	Agree	Agree	Agree	Agree		Agree	Agree	Agree	Agree	Disagree	Disagree	Neutral	Disagree		Disgree	Strong disagree	Neutral	Agree		Disgree	Disgree	Neutral	Agree	Agree	Agree
249		In campus	Degree	Other programs	Third year	Sponsored by HESLB	Less than 200,000Tsh	Muslim	Single		Strong agree	Neutral	Neutral	Agree	Agree		Agree	Agree	Neutral	Neutral	Agree		Agree	Agree	Agree	Strong agree	Agree		Disagree	Disagree	Disagree	Neutral	Neutral	Agree	Agree	Agree		Agree	Disgree	Agree	Agree		Agree	Strong agree	Strong agree	Strong agree	Strong agree	Strong agree
250		In campus	Degree	Other programs	Third year	Sponsored by HESLB	200,000-500,000Tsh	Christian	Single		Disgree	Disgree	Agree	Agree	Agree		Disgree	Neutral	Agree	Agree	Agree		Disgree	Disgree	Neutral	Strong disagree	Disgree		Neutral	Disagree	Agree	Agree	Agree	Strong disagree	Strong disagree	Strong disagree		Agree	Neutral	Neutral	Disgree		Agree	Agree	Agree	Strong agree	Strong agree	Strong agree
251		In campus	Degree	Other programs	Second year	Sponsored by HESLB	Less than 200,000Tsh	Christian	Single		Agree	Agree	Agree	Agree	Strong agree		Neutral	Neutral	Agree	Disgree	Agree		Agree	Neutral	Agree	Disgree	Agree		Strong disagree	Strong disagree	Strong disagree	Neutral	Neutral	Agree	Agree	Disagree		Strong agree	Strong agree	Strong agree	Strong agree		Agree	Agree	Agree	Agree	Agree	Disgree
252		In campus	Degree	Other programs	Third year	Sponsored by HESLB	Less than 200,000Tsh	Christian	Single		Strong agree	Strong agree	Agree	Agree	Disgree		Neutral	Agree	Disgree	Disgree	Agree		Strong agree	Strong agree	Strong agree	Disgree	Neutral		Agree	Agree	Agree	Neutral	Neutral	Neutral	Disagree	Strong disagree		Agree	Agree	Strong agree	Agree		Agree	Agree	Agree	Agree	Strong agree	Strong agree
253		In campus	Degree	Other programs	Second year	Sponsored by HESLB	Less than 200,000Tsh	Christian	Single		Agree	Agree	Agree	Agree	Agree		Disgree	Disgree	Agree	Agree	Strong agree		Strong agree	Strong agree	Strong agree	Strong agree	Strong agree		Disagree	Neutral	Agree	Strong agree	Strong agree	Disagree	Disagree	Disagree		Agree	Agree	Agree	Strong agree		Strong agree	Strong agree	Agree	Strong agree	Strong agree	Strong agree
254		In campus	Degree	Other programs	Fist year	Sponsored by HESLB	Less than 200,000Tsh	Christian	Single		Disgree	Strong disagree	Disgree	Neutral	Neutral		Agree	Agree	Neutral	Neutral	Disgree		Neutral	Disgree	Agree	Disgree	Neutral		Neutral	Neutral	Neutral	Agree	Disagree	Disagree	Neutral	Disagree		Strong agree	Strong agree	Agree	Agree		Agree	Agree	Disgree	Neutral	Neutral	Neutral
55		In campus	Degree	Other programs	Third year	Sponsored by HESLB	Less than 200,000Tsh	Christian	Single		Agree	Agree	Strong agree	Strong agree	Strong agree		Strong agree	Strong agree	Strong agree	Strong agree	Strong agree		Neutral	Agree	Agree	Strong agree	Strong agree		Agree	Agree	Agree	Agree	Neutral	Neutral	Neutral	Disagree		Agree	Agree	Agree	Disgree		Agree	Agree	Disgree	Disgree	Neutral	Neutral
256		In campus	Degree	Other programs	Second year	Sponsored by HESLB	Less than 200,000Tsh	Christian	Single		Neutral	Agree	Neutral	Agree	Strong agree		Disgree	Agree	Agree	Agree	Strong agree		Agree	Neutral	Neutral	Disgree	Agree		Neutral	Agree	Agree	Agree	Disagree	Disagree	Strong disagree	Strong disagree		Agree	Disgree	Disgree	Disgree		Agree	Neutral	Disgree	Neutral	Disgree	Disgree
257		In campus	Degree	Other programs	Fist year	Sponsored by HESLB	Less than 200,000Tsh	Christian	Single		Neutral	Agree	Agree	Agree	Agree		Neutral	Agree	Strong agree	Strong agree	Strong agree		Neutral	Agree	Strong agree	Strong agree	Strong agree		Neutral	Neutral	Neutral	Agree	Disagree	Disagree	Strong disagree	Strong disagree		Agree	Disgree	Disgree	Disgree		Agree	Strong agree	Disgree	Strong agree	Neutral	Neutral
258		In campus	Degree	Other programs	Fist year	Sponsored by HESLB	Less than 200,000Tsh	Christian	Single		Strong agree	Strong agree	Strong agree	Strong agree	Strong agree		Neutral	Agree	Agree	Strong agree	Strong agree		Agree	Strong agree	Strong agree	Strong agree	Agree		Disagree	Agree	Agree	Agree	Disagree	Neutral	Neutral	Disagree		Agree	Strong agree	Agree	Neutral		Agree	Agree	Agree	Neutral	Neutral	Strong agree
259		In campus	Degree	Other programs	Third year	Sponsored by HESLB	Less than 200,000Tsh	Christian	Single		Strong agree	Strong agree	Strong agree	Strong agree	Strong agree		Strong agree	Strong agree	Strong agree	Strong agree	Strong agree		Strong agree	Strong agree	Agree	Agree	Agree		Agree	Disagree	Disagree	Agree	Strong agree	Strong agree	Disagree	Disagree		Agree	Strong agree	Agree	Strong agree		Disgree	Disgree	Neutral	Neutral	Disgree	Neutral
260		In campus	Diploma	Other programs	Third year	Sponsored by parents	Less than 200,000Tsh	Christian	Single		Strong agree	Strong agree	Strong agree	Agree	Agree		Agree	Agree	Strong agree	Agree	Strong agree		Agree	Agree	Agree	Strong agree	Strong agree		Agree	Agree	Agree	Agree	Disagree	Neutral	Neutral	Disagree		Strong agree	Strong agree	Strong agree	Strong agree		Neutral	Agree	Disgree	Agree	Neutral	Neutral
261		In campus	Degree	Other programs	Fist year	Sponsored by HESLB	Less than 200,000Tsh	Christian	Single		Disgree	Disgree	Agree	Agree	Strong agree		Disgree	Strong agree	Neutral	Strong agree	Agree		Disgree	Agree	Agree	Neutral	Agree		Disagree	Disagree	Disagree	Neutral	Strong agree	Agree	Neutral	Neutral		Agree	Agree	Agree	Neutral		Agree	Disgree	Disgree	Neutral	Neutral	Neutral
262		In campus	Degree	Other programs	Fist year	Sponsored by HESLB	Less than 200,000Tsh	Christian	Single		Neutral	Agree	Disgree	Agree	Agree		Disgree	Agree	Neutral	Disgree	Agree		Neutral	Agree	Agree	Disgree	Agree		Disagree	Disagree	Disagree	Disagree	Strong disagree	Strong agree	Strong disagree	Strong disagree		Agree	Agree	Strong agree	Disgree		Strong agree	Strong agree	Disgree	Disgree	Agree	Agree
263		In campus	Degree	Other programs	Second year	Sponsored by HESLB	Less than 200,000Tsh	Christian	Single		Agree	Agree	Agree	Agree	Agree		Strong agree	Strong agree	Strong agree	Strong agree	Strong agree		Agree	Agree	Strong agree	Strong agree	Strong agree		Agree	Agree	Neutral	Agree	Agree	Disagree	Disagree	Disagree		Agree	Agree	Agree	Disgree		Neutral	Neutral	Agree	Agree	Agree	Agree
264		In campus	Degree	Other programs	Third year	Sponsored by HESLB	Less than 200,000Tsh	Christian	Single		Agree	Agree	Agree	Agree	Agree		Strong agree	Strong agree	Strong agree	Strong agree	Strong agree		Agree	Agree	Agree	Agree	Strong agree		Strong agree	Agree	Agree	Agree	Neutral	Disagree	Strong disagree	Strong disagree		Neutral	Neutral	Neutral	Strong disagree		Agree	Agree	Agree	Agree	Agree	Agree
265		In campus	Degree	Other programs	Third year	Sponsored by HESLB	Less than 200,000Tsh	Muslim	Single		Agree	Strong agree	Agree	Agree	Agree		Strong agree	Strong agree	Strong agree	Strong agree	Agree		Agree	Agree	Strong agree	Strong agree	Agree		Disagree	Disagree	Disagree	Disagree	Agree	Agree	Strong disagree	Strong disagree		Strong agree	Strong agree	Strong agree	Strong agree		Agree	Strong agree	Strong agree	Strong agree	Strong agree	Strong agree
266		In campus	Degree	Other programs	Third year	Sponsored by HESLB	Less than 200,000Tsh	Christian	Single		Neutral	Agree	Agree	Agree	Agree		Strong agree	Strong agree	Strong agree	Strong agree	Agree		Agree	Strong agree	Agree	Strong agree	Agree		Disagree	Neutral	Disagree	Strong agree	Disagree	Strong disagree	Strong disagree	Strong disagree		Agree	Strong agree	Strong agree	Agree		Strong agree	Strong agree	Strong agree	Strong agree	Strong agree	Strong agree
267		In campus	Degree	Other programs	Third year	Sponsored by HESLB	Less than 200,000Tsh	Christian	Single		Agree	Agree	Strong agree	Agree	Strong agree		Strong agree	Strong agree	Agree	Agree	Strong agree		Agree	Agree	Strong agree	Strong agree	Strong agree		Disagree	Disagree	Disagree	Agree	Agree	Neutral	Disagree	Disagree		Agree	Agree	Agree	Agree		Strong agree	Strong agree	Strong agree	Strong agree	Neutral	Neutral
268		In campus	Diploma	Other programs	Fist year	Sponsored by HESLB	200,000-500,000Tsh	Christian	Single		Disgree	Disgree	Neutral	Neutral	Agree		Strong disagree	Agree	Neutral	Disgree	Disgree		Neutral	Agree	Agree	Strong agree	Strong agree		Neutral	Disagree	Neutral	Agree	Neutral	Disagree	Disagree	Neutral		Agree	Agree	Agree	Strong agree		Agree	Neutral	Neutral	Agree	Agree	Agree
269		In campus	Diploma	Other programs	Second year	Sponsored by HESLB	200,000-500,000Tsh	Christian	Single		Agree	Agree	Agree	Agree	Agree		Strong agree	Strong agree	Strong agree	Strong agree	Strong agree		Agree	Agree	Strong agree	Agree	Strong agree		Disagree	Neutral	Neutral	Agree	Disagree	Disagree	Disagree	Disagree		Agree	Strong agree	Agree	Strong agree		Strong agree	Strong agree	Strong agree	Strong agree	Strong agree	Strong agree
270		In campus	Degree	Other programs	Second year	Sponsored by HESLB	Less than 200,000Tsh	Christian	Single		Agree	Agree	Agree	Agree	Agree		Agree	Strong agree	Agree	Strong agree	Strong agree		Agree	Agree	Strong agree	Agree	Agree		Neutral	Agree	Agree	Agree	Neutral	Disagree	Disagree	Neutral		Agree	Agree	Agree	Agree		Neutral	Agree	Agree	Agree	Agree	Agree
271		In campus	Degree	Other programs	Third year	Sponsored by HESLB	Above 500,000Tsh	Christian	Single		Agree	Agree	Agree	Agree	Agree		Agree	Agree	Agree	Agree	Agree		Agree	Agree	Strong agree	Agree	Strong agree		Agree	Strong agree	Strong agree	Strong agree	Neutral	Agree	Agree	Agree		Neutral	Neutral	Agree	Neutral		Agree	Neutral	Agree	Agree	Agree	Agree
272		In campus	Degree	Other programs	Third year	Sponsored by HESLB	Less than 200,000Tsh	Christian	Single		Agree	Agree	Agree	Strong agree	Agree		Agree	Agree	Agree	Agree	Strong agree		Agree	Strong agree	Agree	Agree	Strong agree		Agree	Neutral	Neutral	Neutral	Disagree	Disagree	Disagree	Neutral		Agree	Neutral	Agree	Strong agree		Strong agree	Agree	Agree	Strong agree	Strong agree	Strong agree
273		In campus	Degree	Other programs	Fist year	Sponsored by HESLB	Less than 200,000Tsh	Christian	Single		Disgree	Neutral	Disgree	Agree	Agree		Neutral	Agree	Agree	Neutral	Agree		Neutral	Neutral	Agree	Neutral	Agree		Agree	Disagree	Agree	Agree	Strong disagree	Disagree	Disagree	Neutral		Agree	Agree	Neutral	Neutral		Agree	Agree	Strong agree	Agree	Agree	Agree
274		In campus	Degree	Other programs	Third year	Sponsored by HESLB	Less than 200,000Tsh	Christian	Single		Agree	Agree	Agree	Agree	Agree		Strong agree	Agree	Strong agree	Agree	Strong agree		Agree	Strong agree	Agree	Agree	Agree		Agree	Disagree	Disagree	Agree	Neutral	Disagree	Disagree	Disagree		Agree	Agree	Agree	Disgree		Agree	Neutral	Neutral	Neutral	Agree	Neutral
275		In campus	Degree	Other programs	Fist year	Sponsored by HESLB	Less than 200,000Tsh	Christian	Single		Neutral	Agree	Neutral	Agree	Disgree		Disgree	Agree	Strong agree	Agree	Agree		Neutral	Neutral	Agree	Agree	Agree		Disagree	Agree	Agree	Strong agree	Neutral	Neutral	Neutral	Agree		Agree	Disgree	Disgree	Disgree		Neutral	Agree	Disgree	Disgree	Neutral	Neutral
276		In campus	Degree	Other programs	Second year	Sponsored by HESLB	Less than 200,000Tsh	Christian	Single		Strong agree	Strong agree	Neutral	Agree	Disgree		Neutral	Agree	Strong agree	Agree	Strong agree		Agree	Agree	Strong agree	Agree	Strong agree		Neutral	Agree	Neutral	Neutral	Agree	Neutral	Disagree	Disagree		Agree	Agree	Neutral	Disgree		Agree	Strong agree	Agree	Strong agree	Strong agree	Strong agree
277		In campus	Degree	Other programs	Second year	Sponsored by HESLB	Less than 200,000Tsh	Christian	Single		Agree	Agree	Agree	Strong agree	Agree		Agree	Strong agree	Agree	Agree	Agree		Agree	Agree	Strong agree	Agree	Strong agree		Neutral	Agree	Agree	Neutral	Neutral	Agree	Disagree	Disagree		Neutral	Agree	Agree	Neutral		Agree	Agree	Agree	Neutral	Agree	Agree
278		In campus	Degree	Other programs	Second year	Sponsored by HESLB	Less than 200,000Tsh	Muslim	Single		Agree	Agree	Agree	Agree	Strong agree		Strong agree	Agree	Strong agree	Agree	Agree		Agree	Strong agree	Agree	Strong agree	Agree		Neutral	Agree	Agree	Agree	Disagree	Disagree	Strong disagree	Strong disagree		Agree	Agree	Neutral	Disgree		Neutral	Disgree	Neutral	Agree	Agree	Agree
279		In campus	Degree	Other programs	Second year	Sponsored by parents	Less than 200,000Tsh	Muslim	Single		Agree	Agree	Strong agree	Agree	Agree		Agree	Agree	Agree	Strong agree	Strong agree		Strong agree	Strong agree	Strong agree	Agree	Agree		Agree	Neutral	Neutral	Agree	Agree	Agree	Neutral	Strong disagree		Agree	Neutral	Disgree	Disgree		Neutral	Neutral	Disgree	Disgree	Neutral	Neutral
280		In campus	Degree	Other programs	Second year	Sponsored by HESLB	Less than 200,000Tsh	Christian	Single		Strong agree	Strong agree	Agree	Agree	Strong agree		Agree	Strong agree	Agree	Agree	Agree		Agree	Agree	Agree	Agree	Agree		Disagree	Neutral	Disagree	Agree	Disagree	Disagree	Disagree	Disagree		Agree	Agree	Agree	Agree		Strong agree	Strong agree	Strong agree	Agree	Agree	Strong agree
281		In campus	Diploma	Other programs	Fist year	Sponsored by parents	Less than 200,000Tsh	Christian	Single		Agree	Agree	Agree	Disgree	Neutral		Strong agree	Agree	Agree	Agree	Agree		Agree	Disgree	Agree	Agree	Agree		Agree	Neutral	Neutral	Agree	Agree	Agree	Agree	Neutral		Disgree	Neutral	Agree	Neutral		Disgree	Neutral	Neutral	Neutral	Neutral	Neutral
282		In campus	Degree	Other programs	Third year	Sponsored by HESLB	Less than 200,000Tsh	Christian	Single		Strong agree	Agree	Strong agree	Strong agree	Strong agree		Agree	Agree	Strong agree	Strong agree	Strong agree		Agree	Strong agree	Agree	Agree	Agree		Disagree	Agree	Disagree	Strong agree	Strong agree	Disagree	Disagree	Strong agree		Disgree	Disgree	Neutral	Agree		Agree	Agree	Disgree	Disgree	Disgree	Disgree
283		In campus	Degree	Other programs	Third year	Sponsored by HESLB	Less than 200,000Tsh	Christian	Single		Strong agree	Strong agree	Strong agree	Agree	Strong agree		Strong agree	Strong agree	Strong agree	Strong agree	Strong agree		Neutral	Agree	Strong agree	Strong agree	Strong agree		Disagree	Neutral	Agree	Agree	Agree	Agree	Neutral	Agree		Strong agree	Agree	Agree	Agree		Agree	Agree	Agree	Neutral	Agree	Agree
284		In campus	Degree	Other programs	Second year	Sponsored by parents	Less than 200,000Tsh	Christian	Single		Agree	Agree	Agree	Agree	Agree		Agree	Agree	Agree	Agree	Agree		Agree	Disgree	Neutral	Neutral	Agree		Neutral	Disagree	Neutral	Agree	Neutral	Neutral	Neutral	Strong agree		Agree	Agree	Agree	Neutral		Agree	Agree	Disgree	Neutral	Neutral	Neutral
285		In campus	Degree	Other programs	Second year	Sponsored by HESLB	Less than 200,000Tsh	Christian	Single		Agree	Agree	Neutral	Neutral	Agree		Neutral	Neutral	Agree	Strong agree	Strong agree		Strong agree	Strong agree	Agree	Neutral	Strong agree		Strong agree	Strong agree	Strong disagree	Agree	Neutral	Agree	Agree	Disagree		Strong agree	Strong agree	Disgree	Neutral		Strong agree	Strong agree	Strong disagree	Neutral	Neutral	Agree
286		In campus	Degree	Other programs	Third year	Sponsored by parents	Less than 200,000Tsh	Muslim	Single		Agree	Agree	Agree	Agree	Agree		Agree	Agree	Agree	Agree	Agree		Disgree	Disgree	Agree	Neutral	Agree		Neutral	Agree	Agree	Agree	Agree	Disagree	Disagree	Disagree		Agree	Neutral	Agree	Neutral		Agree	Agree	Agree	Agree	Disgree	Disgree
287		In campus	Degree	Other programs	Fist year	Sponsored by HESLB	200,000-500,000Tsh	Christian	Single		Strong agree	Agree	Agree	Strong agree	Agree		Agree	Agree	Neutral	Strong agree	Agree		Strong agree	Neutral	Neutral	Neutral	Agree		Agree	Disagree	Disagree	Neutral	Disagree	Agree	Agree	Disagree		Agree	Agree	Agree	Agree		Agree	Agree	Disgree	Neutral	Agree	Agree
288		In campus	Degree	Other programs	Third year	Sponsored by HESLB	Less than 200,000Tsh	Muslim	Single		Agree	Strong agree	Agree	Strong agree	Strong agree		Strong agree	Strong agree	Strong agree	Strong agree	Strong agree		Neutral	Strong agree	Neutral	Agree	Agree		Neutral	Disagree	Disagree	Disagree	Disagree	Disagree	Disagree	Disagree		Neutral	Neutral	Neutral	Agree		Neutral	Agree	Agree	Disgree	Neutral	Strong agree
289		In campus	Degree	Other programs	Third year	Sponsored by HESLB	Above 500,000Tsh	Muslim	Single		Strong agree	Disgree	Strong agree	Strong agree	Strong agree		Disgree	Agree	Strong agree	Strong agree	Strong agree		Agree	Disgree	Agree	Agree	Agree		Disagree	Agree	Disagree	Neutral	Neutral	Strong disagree	Strong disagree	Disagree		Agree	Neutral	Neutral	Agree		Agree	Neutral	Neutral	Agree	Neutral	Neutral
290		In campus	Degree	Other programs	Second year	Sponsored by HESLB	Less than 200,000Tsh	Christian	Single		Disgree	Agree	Agree	Neutral	Agree		Agree	Neutral	Agree	Disgree	Agree		Agree	Agree	Agree	Agree	Agree		Neutral	Agree	Disagree	Neutral	Agree	Neutral	Disagree	Disagree		Agree	Agree	Neutral	Neutral		Agree	Agree	Agree	Agree	Agree	Agree
291		In campus	Degree	Other programs	Fist year	Sponsored by HESLB	200,000-500,000Tsh	Muslim	Single		Neutral	Strong agree	Strong agree	Strong agree	Strong agree		Strong agree	Strong agree	Strong agree	Strong agree	Strong agree		Agree	Strong agree	Strong agree	Strong agree	Strong agree		Strong disagree	Strong disagree	Strong disagree	Strong agree	Strong agree	Strong disagree	Strong disagree	Strong disagree		Strong agree	Strong agree	Strong agree	Strong agree		Strong agree	Strong agree	Strong agree	Agree	Strong agree	Strong agree
292		In campus	Degree	Other programs	Third year	Sponsored by HESLB	Less than 200,000Tsh	Muslim	Single		Neutral	Agree	Agree	Strong agree	Agree		Neutral	Neutral	Strong agree	Strong agree	Agree		Agree	Neutral	Strong agree	Agree	Agree		Disagree	Disagree	Neutral	Agree	Disagree	Neutral	Strong agree	Disagree		Strong agree	Strong agree	Neutral	Agree		Agree	Strong agree	Neutral	Neutral	Disgree	Disgree
293		In campus	Degree	Other programs	Third year	Sponsored by HESLB	Less than 200,000Tsh	Christian	Single		Strong agree	Strong agree	Neutral	Strong agree	Agree		Strong agree	Agree	Neutral	Agree	Strong agree		Agree	Agree	Agree	Neutral	Disgree		Neutral	Neutral	Neutral	Neutral	Neutral	Disagree	Disagree	Agree		Agree	Agree	Strong agree	Agree		Agree	Agree	Agree	Agree	Agree	Agree
294		In campus	Degree	Other programs	Third year	Sponsored by HESLB	Less than 200,000Tsh	Christian	Single		Agree	Neutral	Agree	Agree	Agree		Strong agree	Agree	Strong agree	Strong agree	Strong agree		Strong agree	Strong agree	Strong agree	Strong agree	Strong agree		Disagree	Neutral	Disagree	Neutral	Neutral	Disagree	Disagree	Disagree		Strong agree	Agree	Strong agree	Strong agree		Strong agree	Strong agree	Agree	Agree	Strong agree	Strong agree
295		In campus	Degree	Other programs	Third year	Sponsored by HESLB	Less than 200,000Tsh	Christian	Single		Agree	Agree	Agree	Agree	Agree		Agree	Agree	Neutral	Agree	Agree		Agree	Agree	Agree	Neutral	Agree		Neutral	Disagree	Neutral	Neutral	Agree	Neutral	Neutral	Agree		Neutral	Agree	Agree	Agree		Agree	Agree	Agree	Neutral	Agree	Agree
296		Off campus	Degree	Other programs	Third year	Sponsored by HESLB	Less than 200,000Tsh	Christian	Cohabit		Strong agree	Strong agree	Strong agree	Strong agree	Strong agree		Strong agree	Strong agree	Strong agree	Strong agree	Strong agree		Agree	Agree	Strong agree	Strong agree	Agree		Strong disagree	Strong disagree	Strong disagree	Agree	Strong disagree	Strong disagree	Strong disagree	Strong disagree		Strong agree	Strong agree	Agree	Agree		Strong agree	Strong agree	Disgree	Strong agree	Agree	Neutral
297		In campus	Degree	Other programs	Third year	Sponsored by HESLB	Less than 200,000Tsh	Christian	Single		Neutral	Agree	Strong agree	Strong agree	Strong agree		Agree	Agree	Agree	Strong agree	Agree		Strong agree	Strong agree	Strong agree	Strong agree	Strong agree		Neutral	Disagree	Agree	Strong agree	Disagree	Strong disagree	Neutral	Disagree		Strong agree	Agree	Agree	Strong agree		Agree	Agree	Agree	Agree	Agree	Agree
298		In campus	Degree	Other programs	Third year	Sponsored by HESLB	Less than 200,000Tsh	Muslim	Married		Strong agree	Strong agree	Strong agree	Strong agree	Strong agree		Neutral	Strong agree	Neutral	Neutral	Disgree		Agree	Strong agree	Disgree	Strong agree	Disgree		Agree	Strong agree	Strong agree	Strong agree	Strong agree	Disagree	Neutral	Neutral		Neutral	Disgree	Agree	Agree		Strong agree	Strong agree	Agree	Strong disagree	Strong disagree	Disgree
299		In campus	Degree	Other programs	Fist year	Sponsored by HESLB	Less than 200,000Tsh	Christian	Single		Agree	Strong agree	Strong agree	Strong agree	Agree		Agree	Agree	Agree	Strong agree	Agree		Agree	Strong agree	Disgree	Disgree	Strong agree		Agree	Agree	Agree	Disagree	Agree	Strong agree	Neutral	Disagree		Agree	Neutral	Agree	Agree		Strong agree	Strong agree	Strong agree	Neutral	Disgree	Agree
300		In campus	Degree	Other programs	Third year	Sponsored by HESLB	Above 500,000Tsh	Christian	Single		Agree	Agree	Agree	Strong agree	Strong agree		Agree	Strong agree	Strong agree	Agree	Agree		Agree	Agree	Strong agree	Strong agree	Agree		Strong disagree	Disagree	Agree	Strong disagree	Strong agree	Disagree	Agree	Agree		Agree	Agree	Agree	Strong agree		Strong agree	Agree	Neutral	Agree	Disgree	Agree
301		In campus	Degree	Other programs	Fist year	Sponsored by HESLB	Less than 200,000Tsh	Christian	Single		Agree	Strong agree	Strong agree	Agree	Agree		Strong agree	Disgree	Strong agree	Strong agree	Agree		Agree	Strong agree	Strong agree	Agree	Strong agree		Disagree	Strong disagree	Strong disagree	Agree	Strong disagree	Disagree	Disagree	Disagree		Agree	Neutral	Neutral	Neutral		Neutral	Strong agree	Neutral	Agree	Neutral	Neutral
302		In campus	Diploma	Other programs	Second year	Sponsored by HESLB	Less than 200,000Tsh	Christian	Single		Agree	Agree	Agree	Agree	Agree		Agree	Agree	Agree	Agree	Agree		Agree	Agree	Agree	Neutral	Agree		Neutral	Disagree	Neutral	Agree	Neutral	Neutral	Neutral	Strong disagree		Agree	Agree	Agree	Neutral		Agree	Agree	Disgree	Neutral	Neutral	Neutral
303		In campus	Degree	Other programs	Second year	Sponsored by HESLB	Less than 200,000Tsh	Christian	Single		Agree	Agree	Neutral	Neutral	Agree		Neutral	Neutral	Agree	Strong agree	Strong agree		Strong agree	Strong agree	Agree	Neutral	Strong agree		Strong agree	Strong agree	Agree	Neutral	Agree	Neutral	Disagree	Disagree		Strong agree	Strong agree	Agree	Neutral		Strong agree	Strong agree	Strong agree	Neutral	Neutral	Agree
304		In campus	Degree	Other programs	Fist year	Sponsored by HESLB	Less than 200,000Tsh	Christian	Single		Disgree	Agree	Neutral	Strong agree	Strong agree		Disgree	Agree	Neutral	Strong agree	Strong agree		Agree	Agree	Agree	Disgree	Agree		Agree	Agree	Neutral	Disagree	Agree	Disagree	Neutral	Neutral		Agree	Neutral	Agree	Disgree		Disgree	Disgree	Agree	Neutral	Agree	Agree
305		In campus	Degree	Other programs	Third year	Sponsored by HESLB	Less than 200,000Tsh	Muslim	Single		Agree	Agree	Agree	Agree	Agree		Agree	Agree	Agree	Agree	Agree		Disgree	Disgree	Agree	Neutral	Agree		Neutral	Agree	Agree	Agree	Agree	Disagree	Disagree	Disagree		Agree	Agree	Agree	Agree		Neutral	Agree	Agree	Agree	Disgree	Disgree
306		In campus	Degree	Other programs	Fist year	Sponsored by HESLB	Less than 200,000Tsh	Muslim	Married		Strong agree	Agree	Agree	Strong agree	Agree		Agree	Agree	Neutral	Strong agree	Agree		Strong agree	Neutral	Neutral	Neutral	Agree		Agree	Disagree	Disagree	Neutral	Disagree	Strong disagree	Strong disagree	Disagree		Agree	Agree	Agree	Agree		Agree	Agree	Disgree	Neutral	Agree	Agree
307		In campus	Degree	Other programs	Third year	Sponsored by HESLB	Less than 200,000Tsh	Christian	Single		Agree	Strong agree	Agree	Strong agree	Strong agree		Strong agree	Strong agree	Strong agree	Strong agree	Strong agree		Neutral	Strong disagree	Neutral	Neutral	Agree		Neutral	Disagree	Disagree	Disagree	Disagree	Disagree	Disagree	Disagree		Neutral	Neutral	Neutral	Agree		Neutral	Agree	Agree	Disgree	Neutral	Strong disagree
308		In campus	Degree	Other programs	Second year	Sponsored by HESLB	Less than 200,000Tsh	Christian	Single		Agree	Agree	Agree	Agree	Agree		Agree	Agree	Agree	Strong agree	Strong agree		Disgree	Disgree	Agree	Neutral	Agree		Agree	Disagree	Disagree	Strong disagree	Strong disagree	Strong disagree	Neutral	Neutral		Agree	Agree	Strong agree	Neutral		Neutral	Neutral	Agree	Agree	Strong agree	Agree
309		In campus	Degree	Other programs	Second year	Sponsored by HESLB	200,000-500,000Tsh	Christian	Single		Neutral	Strong agree	Agree	Strong agree	Agree		Strong agree	Strong agree	Strong agree	Strong agree	Strong agree		Agree	Agree	Agree	Strong agree	Strong agree		Disagree	Disagree	Neutral	Neutral	Agree	Neutral	Neutral	Disagree		Agree	Agree	Agree	Agree		Neutral	Neutral	Agree	Agree	Strong agree	Agree
310		In campus	Degree	Other programs	Third year	Sponsored by HESLB	Less than 200,000Tsh	Muslim	Single		Agree	Agree	Agree	Agree	Strong agree		Agree	Agree	Agree	Strong agree	Agree		Agree	Agree	Strong agree	Strong agree	Strong agree		Disagree	Disagree	Strong disagree	Disagree	Neutral	Neutral	Disagree	Disagree		Agree	Agree	Strong agree	Agree		Agree	Strong agree	Strong agree	Agree	Agree	Agree
[truncated: 101 more columns]
